# Supplementary material for: ﻿Description of immature stages of Gymnetron species (Coleoptera, Curculionidae, Curculioninae), with particular emphasis on the diagnostic morphological characters at the generic and specific levels
Source: Zookeys. 2022 Mar 23;1090:45–84. doi: 10.3897/zookeys.1090.78741 (PMC8967815; doi:10.3897/zookeys.1090.78741)
Supplement: XML Treatment for Gymnetron [file zookeys.1090.78741-treatment1.xml]

<!DOCTYPE tp:taxon-treatment
  PUBLIC "-//TaxonX//DTD Taxonomic Treatment Publishing DTD v0 20100105//EN" "tax-treatment-NSO.dtd">
<tp:taxon-treatment xmlns:tp="http://www.plazi.org/taxpub"><tp:treatment-meta><kwd-group><label>Taxon classification</label><kwd>
                <named-content content-type="kingdom">Animalia</named-content>
              </kwd><kwd>
                <named-content content-type="order">Coleoptera</named-content>
              </kwd><kwd>
                <named-content content-type="family">Curculionidae</named-content>
              </kwd></kwd-group><mixed-citation publication-type="journal"><person-group><name><surname>Skuhrovec</surname><given-names>Jiří</given-names></name><name><surname>Gosik</surname><given-names>Rafał</given-names></name><name><surname>Caldara</surname><given-names>Roberto</given-names></name><name><surname>Toševski</surname><given-names>Ivo</given-names></name><name><surname>Batyra</surname><given-names>Aleksandra</given-names></name></person-group><article-title>﻿Description of immature stages of <italic><tp:taxon-name><tp:taxon-name-part taxon-name-part-type="genus" reg="Gymnetron">Gymnetron</tp:taxon-name-part></tp:taxon-name></italic> species (<tp:taxon-name><tp:taxon-name-part taxon-name-part-type="order">Coleoptera</tp:taxon-name-part></tp:taxon-name>, <tp:taxon-name><tp:taxon-name-part taxon-name-part-type="family">Curculionidae</tp:taxon-name-part></tp:taxon-name>, <tp:taxon-name><tp:taxon-name-part taxon-name-part-type="subfamily">Curculioninae</tp:taxon-name-part></tp:taxon-name>), with particular emphasis on the diagnostic morphological characters at the generic and specific levels</article-title><source>Zookeys</source><day>23</day><month>03</month><year>2022</year><volume>1090</volume><fpage>45</fpage><lpage>84</lpage><pub-id pub-id-type="doi">10.3897/zookeys.1090.78741</pub-id></mixed-citation></tp:treatment-meta><tp:nomenclature><label>﻿Genus</label><tp:taxon-name>
              <object-id xmlns:xlink="http://www.w3.org/1999/xlink" content-type="arpha" xlink:type="simple">1210DD17-666A-549D-94C1-E5FD13D82FB1</object-id>
              <tp:taxon-name-part taxon-name-part-type="genus" reg="Gymnetron">Gymnetron</tp:taxon-name-part>
            </tp:taxon-name><tp:taxon-authority>Schoenherr, 1825</tp:taxon-authority></tp:nomenclature><tp:treatment-sec sec-type="description" id="SECID0EPVAE"><title>Description of mature larva (L3).</title><p><bold><italic>Measurements</italic></bold> (in mm). Body length: 2.16–3.00. The widest point in the body (meso- and metathorax) measures up to 1.20. Head width: 0.36–0.53.</p><p><bold><italic>General</italic>.</bold> Body elongate or relatively elongate, slender, weakly curved, rounded in cross section.</p><p><bold><italic>Colouration</italic>.</bold> Pale yellow or dark brown head. All thoracic and abdominal segments white, cuticle smooth or with many reddish or brown asperities.</p><p><bold><italic>Vestiture</italic>.</bold> Setae on body thin, distinctly different in length (minute to very short or long).</p><p><bold><italic>Head capsule</italic>.</bold> Head almost oval or suboval, endocarinal line present. Frontal sutures on head distinct, extended to antennae. One stemma, in the form of a pigmented spot with convex cornea, both located on each side anterolaterally, above frontal suture. Dorsum of epicranium with three or five setae; <italic>des<sub>1</sub></italic> located in central part of epicranium; <italic>des<sub>2</sub></italic> lateral, sometimes absent; <italic>des<sub>3</sub></italic> located anteriorly on epicranium close to frontal suture; <italic>des<sub>4</sub></italic> often medially, sometimes absent; <italic>des<sub>5</sub></italic> located anterolaterally. Frons with three to four <italic>fs</italic>, <italic>fs<sub>1</sub></italic> absent, <italic>fs<sub>2</sub></italic> located medially, <italic>fs<sub>3</sub></italic> sometimes absent, <italic>fs<sub>4</sub></italic> and <italic>fs<sub>5</sub></italic> subequal. Head with two <italic>les</italic>, one or two <italic>ves</italic>, and two to six <italic>pes</italic>.</p><p><bold><italic>Antennae</italic></bold> located at end of frontal suture on each side, membranous and distinctly convex basal article bearing one conical sensorium, relatively long.</p><p><bold><italic>Clypeus</italic></bold> trapezium-shaped, ~ 3–4× as wide as long with two relatively long <italic>cls</italic>, located posterolaterally.</p><p><bold><italic>Mouth parts</italic>.</bold> Labrum ~ 3–4× as wide as long, with three piliform <italic>lms</italic>, relatively long; anterior margin doubly sinuate. Epipharynx with two or three long digitate <italic>als</italic>; with two or three <italic>ams</italic>, and one or without <italic>mes</italic>; labral rods indistinct. Mandibles distinctly broad, bifid, teeth of unequal height; slightly truncate; both <italic>mds</italic> relatively long, piliform, located in distinct holes. Maxilla: stipes with one <italic>stps</italic>, two <italic>pfs</italic> and sensillum, with or without <italic>mbs</italic>; mala with four or five elongated digitate <italic>dms</italic>; three or four <italic>vms</italic>, of various length; all <italic>vms</italic> distinctly shorter than <italic>dms</italic>. Maxillary palpi with two palpomeres; basal palpomere with one <italic>mxps</italic> and one sensillum; distal palpomere with one sensillum and a group of conical, cuticular apical processes. Praelabium oval, with one <italic>prms</italic>; ligula with two <italic>ligs</italic>. Labial palpi with one palpomere; palpomere with one sensillum and short, cuticular apical processes. Postlabium with two or three <italic>pms</italic>, all located laterally; membranous area finely or distinctly asperate.</p><p><bold><italic>Thorax</italic>.</bold> Prothorax distinctly smaller than meso- and metathorax. Spiracle unicameral, situated between pro- and mesothorax (see Material and methods). Prothorax with seven to eleven <italic>prns</italic>; two <italic>ps</italic>; and two <italic>eus</italic>. Mesothorax with or without two <italic>prs</italic>; two or three <italic>pds</italic>; one long <italic>as</italic>; two or three <italic>ss</italic>; one <italic>eps</italic>; one <italic>ps</italic>; and one or two <italic>eus</italic>. Each pedal area of thoracic segments well separated, with three or five <italic>pda</italic>.</p><p><bold><italic>Abdomen</italic>.</bold> Abdominal segments I–III of almost equal length, next abdominal segments shortening gradually to the terminal parts of the body. Abdominal segment X reduced to four anal lobes of unequal size, the lateral lobes being distinctly the largest, and the dorsal and ventral ones very small. Anus located terminally; ambulatory ampullae bilobate to circular. Spiracles unicameral, seven abdominal spiracles located laterally. Abdominal segments I–VI with one or two <italic>prs</italic>; one or two <italic>pds</italic>; two <italic>ss</italic>; one <italic>eps</italic>; one or two <italic>ps</italic>; one <italic>lsts</italic> and one or two <italic>eus</italic>. Abdominal segments VII–VIII without, one or two <italic>prs</italic>; one or two <italic>pds</italic>; one or two <italic>ss</italic>; one <italic>eps</italic>; one or two <italic>ps</italic>; without or one <italic>lsts</italic>; and one or two <italic>eus</italic>. Abdominal segment IX with one or two <italic>ds</italic>; one or two <italic>ps</italic>; and one or two <italic>sts</italic>. Abdominal segment X with one or two setae (<italic>ts</italic>).</p></tp:treatment-sec><tp:treatment-sec sec-type="description" id="SECID0EF3AE"><title>Description of pupa.</title><p><bold><italic>Measurements</italic></bold> (in mm). Body length: 1.87–2.73. Body width: 0.62–1.55. Thorax width: 0.67–1.12.</p><p><bold><italic>Body</italic>.</bold> Moderately stout, yellowish or brownish. Pronotal protuberances (p-pr) sclerotized, prominent, body covered with fine, knobby asperities; fused at base or well separated. Rostrum rather or moderately slender, ~ 4× as long as wide, extending to mesocoxae. Antennae rather short, clava smooth. Pronotum 1.5–2.2× as wide as long. Mesonotum slightly or sometimes distinctly smaller than metanotum. Abdominal segments I–V of equal length; segments VI–VIII tapering gradually to the terminal part of the body, segment IX distinctly reduced. Spiracles on abdominal segments I–V functional. Urogomphi reduced or short. Abdominal segment VIII with well visible conical abdominal protuberance dorsally (a-pr), extending the outline of the body.</p><p><bold><italic>Chaetotaxy</italic>.</bold> Sparse, setae of different lengths, transparent. Head with one or two <italic>os</italic>. Rostrum with or without one <italic>rs</italic>. Pronotum with one or two <italic>as</italic>, one or two <italic>ds</italic>, with two or without <italic>sls</italic>, one or three <italic>ls</italic> and three or four <italic>pls</italic>. Dorsal parts of meso- and metathorax with two or three setae. Apex of femora with one or two <italic>fes</italic>. Abdominal segments I–VIII with two or five setae dorsally. Each lateral part of abdominal segments I–VIII with one or two setae. Ventral parts of abdominal segments I–VIII with two or three setae. Abdominal segment IX with two setae ventrally.</p></tp:treatment-sec></tp:taxon-treatment>
