# Supplementary material for: ﻿Description of immature stages of Gymnetron species (Coleoptera, Curculionidae, Curculioninae), with particular emphasis on the diagnostic morphological characters at the generic and specific levels
Source: Zookeys. 2022 Mar 23;1090:45–84. doi: 10.3897/zookeys.1090.78741 (PMC8967815; doi:10.3897/zookeys.1090.78741)
Supplement: XML Treatment for Gymnetron tibiellum [file zookeys.1090.78741-treatment2.xml]

<!DOCTYPE tp:taxon-treatment
  PUBLIC "-//TaxonX//DTD Taxonomic Treatment Publishing DTD v0 20100105//EN" "tax-treatment-NSO.dtd">
<tp:taxon-treatment xmlns:tp="http://www.plazi.org/taxpub"><tp:treatment-meta><kwd-group><label>Taxon classification</label><kwd>
                <named-content content-type="kingdom">Animalia</named-content>
              </kwd><kwd>
                <named-content content-type="order">Coleoptera</named-content>
              </kwd><kwd>
                <named-content content-type="family">Curculionidae</named-content>
              </kwd></kwd-group><mixed-citation publication-type="journal"><person-group><name><surname>Skuhrovec</surname><given-names>Jiří</given-names></name><name><surname>Gosik</surname><given-names>Rafał</given-names></name><name><surname>Caldara</surname><given-names>Roberto</given-names></name><name><surname>Toševski</surname><given-names>Ivo</given-names></name><name><surname>Batyra</surname><given-names>Aleksandra</given-names></name></person-group><article-title>﻿Description of immature stages of <italic><tp:taxon-name><tp:taxon-name-part taxon-name-part-type="genus" reg="Gymnetron">Gymnetron</tp:taxon-name-part></tp:taxon-name></italic> species (<tp:taxon-name><tp:taxon-name-part taxon-name-part-type="order">Coleoptera</tp:taxon-name-part></tp:taxon-name>, <tp:taxon-name><tp:taxon-name-part taxon-name-part-type="family">Curculionidae</tp:taxon-name-part></tp:taxon-name>, <tp:taxon-name><tp:taxon-name-part taxon-name-part-type="subfamily">Curculioninae</tp:taxon-name-part></tp:taxon-name>), with particular emphasis on the diagnostic morphological characters at the generic and specific levels</article-title><source>Zookeys</source><day>23</day><month>03</month><year>2022</year><volume>1090</volume><fpage>45</fpage><lpage>84</lpage><pub-id pub-id-type="doi">10.3897/zookeys.1090.78741</pub-id></mixed-citation></tp:treatment-meta><tp:nomenclature><label>﻿</label><tp:taxon-name>
              <object-id xmlns:xlink="http://www.w3.org/1999/xlink" content-type="arpha" xlink:type="simple">3BD385E8-BAA4-502A-AEAD-CC91E2490919</object-id>
              <tp:taxon-name-part taxon-name-part-type="genus" reg="Gymnetron">Gymnetron</tp:taxon-name-part>
              <tp:taxon-name-part taxon-name-part-type="species" reg="tibiellum">tibiellum</tp:taxon-name-part>
            </tp:taxon-name><tp:taxon-authority>Desbrochers des Loges, 1900</tp:taxon-authority></tp:nomenclature><tp:treatment-sec sec-type="material" id="SECID0EW5AE"><title>Material examined.</title><p>Serbia, Bela Palanka, <named-content xmlns:xlink="http://www.w3.org/1999/xlink" content-type="dwc:verbatimCoordinates" xlink:type="simple"><named-content content-type="geo-json" specific-use="{&#34;type&#34;:&#34;Point&#34;,&#34;coordinates&#34;:[22.314767,43.219167]}" id="NCID0E65AE" xlink:type="simple">43°13.150'N, 22°18.886'E</named-content></named-content>, 288 m, ex <italic><tp:taxon-name><tp:taxon-name-part taxon-name-part-type="genus" reg="Veronica">Veronica</tp:taxon-name-part><tp:taxon-name-part taxon-name-part-type="species" reg="anagallis-aquatica">anagallis-aquatica</tp:taxon-name-part></tp:taxon-name></italic>, 29.06.2020, leg. Toševski (9 larvae and 9 pupae).</p></tp:treatment-sec><tp:treatment-sec sec-type="description" id="SECID0EP6AE"><title>Description of mature larva</title><p>(Figs <xref ref-type="fig" rid="F1">1A, B</xref>, <xref ref-type="fig" rid="F2">2A–F</xref>, <xref ref-type="fig" rid="F3">3A–C</xref>). <bold><italic>Measurements</italic></bold> (in mm). Body length: 2.25–2.50. The widest point in the body (meso- and metathorax) measures up to 0.95. Head width: 0.42–0.45.</p><p><bold><italic>General</italic>.</bold> Body elongate, slender, weakly curved, rounded in cross section (Fig. <xref ref-type="fig" rid="F1">1A</xref>).</p><fig id="F1" position="float" orientation="portrait"><object-id xmlns:xlink="http://www.w3.org/1999/xlink" content-type="doi" xlink:type="simple">10.3897/zookeys.1090.78741.figure1</object-id><object-id xmlns:xlink="http://www.w3.org/1999/xlink" content-type="arpha" xlink:type="simple">7F8B5CB3-C598-59C2-B21A-A86884D83A15</object-id><label>Figure 1.</label><caption><p><italic><tp:taxon-name><tp:taxon-name-part taxon-name-part-type="genus" reg="Gymnetron">Gymnetron</tp:taxon-name-part><tp:taxon-name-part taxon-name-part-type="species" reg="tibiellum">tibiellum</tp:taxon-name-part></tp:taxon-name></italic> Desbrochers des Loges mature larva <bold>A</bold> habitus <bold>B</bold> head, dorsal view. Scale bars: 0.5 mm (<bold>A</bold>); 0.25 mm (<bold>B</bold>).</p></caption><graphic xmlns:xlink="http://www.w3.org/1999/xlink" xlink:href="zookeys-1090-045-g001.jpg" position="float" orientation="portrait" xlink:type="simple" id="oo_662233.jpg"><uri content-type="original_file" xlink:type="simple">https://binary.pensoft.net/fig/662233</uri></graphic></fig><p><bold><italic>Colouration</italic>.</bold> Head pale brown (Fig. <xref ref-type="fig" rid="F1">1B</xref>). All thoracic and abdominal segments white, cuticle smooth (Fig. <xref ref-type="fig" rid="F1">1A</xref>).</p><p><bold><italic>Vestiture</italic>.</bold> Setae on body thin, yellowish, distinctly different in length (minute to very short or long).</p><p><bold><italic>Head capsule</italic></bold> (Figs <xref ref-type="fig" rid="F1">1B</xref>, <xref ref-type="fig" rid="F2">2A</xref>). Head suboval, endocarinal line present, extending for 2/3 of length of frons. Frontal sutures on head very broad and distinct. Stemma, in the form of a very small pigmented spot with convex cornea. <italic>Des<sub>1</sub></italic> long, located in middle of central part of epicranium; <italic>des<sub>2</sub></italic> medium; <italic>des<sub>3</sub></italic> long, located anteriorly on epicranium close to border with frontal suture; <italic>des<sub>4</sub></italic> short; <italic>des<sub>5</sub></italic> long, located anterolaterally above stemma (Fig. <xref ref-type="fig" rid="F2">2A</xref>). <italic>Fs<sub>1</sub></italic> absent; <italic>fs<sub>2</sub></italic> short, located medially; <italic>fs<sub>3</sub></italic> short; <italic>fs<sub>4</sub></italic> short, located anteriorly; and <italic>fs<sub>5</sub></italic> long, located anterolaterally, close to antenna (Fig. <xref ref-type="fig" rid="F2">2A</xref>). <italic>Les<sub>1</sub></italic> and <italic>les<sub>2</sub></italic> as long as <italic>des<sub>5</sub></italic>; one short <italic>ves</italic>. Epicranial area with six postepicranial setae.</p><fig id="F2" position="float" orientation="portrait"><object-id xmlns:xlink="http://www.w3.org/1999/xlink" content-type="doi" xlink:type="simple">10.3897/zookeys.1090.78741.figure2</object-id><object-id xmlns:xlink="http://www.w3.org/1999/xlink" content-type="arpha" xlink:type="simple">CEA01BA9-11F8-5B63-A6BA-966BA6D8250F</object-id><label>Figure 2.</label><caption><p><italic><tp:taxon-name><tp:taxon-name-part taxon-name-part-type="genus" reg="Gymnetron">Gymnetron</tp:taxon-name-part><tp:taxon-name-part taxon-name-part-type="species" reg="tibiellum">tibiellum</tp:taxon-name-part></tp:taxon-name></italic> Desbrochers des Loges mature larva, head and mouth parts <bold>A</bold> head <bold>B</bold> antenna <bold>C</bold> clypeus and labrum <bold>D</bold> epipharynx <bold>E</bold> left mandible <bold>F</bold> maxillolabial complex. Abbreviations: at – antenna, lr – labral rods, sa – sensillum ampullaceum, sb – sensillum basiconicum, Se – sensorium, st – stemma; setae: <italic>als</italic> – anteriolateral, <italic>ams</italic> – anteromedial, <italic>cls</italic> – clypeal, <italic>des</italic> – dorsal epicranial, <italic>dms</italic> – dorsal malar, <italic>fs</italic> – frontal epicranial, <italic>les</italic> – lateral epicranial, <italic>ligs</italic> – ligular, <italic>lms</italic> – labral, <italic>mbs</italic> – basioventral, <italic>mds</italic> – mandibular dorsal, <italic>mpxs</italic> – maxillary palps, <italic>pes</italic> – postepicranial, <italic>pfs</italic> – palpiferal, <italic>pms</italic> – postmental, <italic>prms</italic> – premental, <italic>stps</italic> – stipital, <italic>ves</italic> – ventral, <italic>vms</italic> – ventral malar.</p></caption><graphic xmlns:xlink="http://www.w3.org/1999/xlink" xlink:href="zookeys-1090-045-g002.jpg" position="float" orientation="portrait" xlink:type="simple" id="oo_662234.jpg"><uri content-type="original_file" xlink:type="simple">https://binary.pensoft.net/fig/662234</uri></graphic></fig><p><bold><italic>Antennae</italic></bold> membranous and distinctly convex basal membranous article bearing one relatively long conical sensorium and three sensilla of different types: two basiconical and one ampullaceum (Fig. <xref ref-type="fig" rid="F2">2B</xref>).</p><p><bold><italic>Clypeus</italic></bold> (Fig. <xref ref-type="fig" rid="F2">2C</xref>) ~ 3× as wide as long with two medium <italic>cls</italic>, located posterolaterally, without sensillum; fused to labrum.</p><p><bold><italic>Mouth parts</italic>.</bold> Labrum (Fig. <xref ref-type="fig" rid="F2">2C</xref>) ~ 2× as wide as long, with three piliform <italic>lms</italic>, relatively long, of almost equal length; <italic>lms<sub>1</sub></italic> located anteromedially, <italic>lms<sub>2</sub></italic> located partly close to clypeus, and <italic>lms<sub>3</sub></italic> located anterolaterally. Epipharynx (Fig. <xref ref-type="fig" rid="F2">2D</xref>) with three very long digitate <italic>als</italic>, almost identical in length; with two piliform, medium <italic>ams</italic>; without <italic>mes</italic>; labral rods indistinct, irregular in shape. Mandibles (Fig. <xref ref-type="fig" rid="F2">2E</xref>) with two relatively long, piliform <italic>mds</italic>, located in distinct holes. Maxilla (Fig. <xref ref-type="fig" rid="F2">2F</xref>): stipes with one <italic>stps</italic>, two <italic>pfs</italic> and with one <italic>mbs</italic> and one sensillum, <italic>stps</italic> and both <italic>pfs<sub>1–2</sub></italic> relatively long; mala with four elongate, digitate <italic>dms</italic>; four <italic>vms</italic>, almost equal in length. Maxillary palpi with two palpomeres; length ratio of basal and distal palpomeres: 1:0.6. Praelabium (Fig. <xref ref-type="fig" rid="F2">2F</xref>) oval, with one long <italic>prms</italic>; ligula with sinuate margin and two short <italic>ligs</italic>; premental sclerite broad, well visible. Postlabium (Fig. <xref ref-type="fig" rid="F2">2F</xref>) with three <italic>pms</italic>, medium <italic>pms<sub>1</sub></italic> located medially, elongated <italic>pms<sub>2</sub></italic> located laterally, and medium <italic>pms<sub>3</sub></italic> located anterolaterally; membranous area sparsely and finely asperate.</p><p><bold><italic>Thorax</italic>.</bold> Prothorax (Fig. <xref ref-type="fig" rid="F3">3A</xref>) with 11 long and one short to minute <italic>prns</italic>, small pigmented dorsal sclerite present with five long and one short <italic>prns</italic>, this sclerite subdivided into two triangular plates medially; two long <italic>ps</italic>; and two short to very short <italic>eus</italic>. Mesothorax (Fig. <xref ref-type="fig" rid="F3">3A</xref>) without <italic>prs</italic>, two long and one short <italic>pds</italic>; one long <italic>as</italic>; two long and one very short to minute <italic>ss</italic>; one long <italic>eps</italic>; one long <italic>ps</italic>; and two short <italic>eus</italic>. Chaetotaxy of metathorax (Fig. <xref ref-type="fig" rid="F3">3A</xref>) almost identical to that of mesothorax. Each pedal area of thoracic segments well separated, with three long and two short <italic>pda</italic>.</p><fig id="F3" position="float" orientation="portrait"><object-id xmlns:xlink="http://www.w3.org/1999/xlink" content-type="doi" xlink:type="simple">10.3897/zookeys.1090.78741.figure3</object-id><object-id xmlns:xlink="http://www.w3.org/1999/xlink" content-type="arpha" xlink:type="simple">053D9006-5648-5F78-914A-48313FA88D62</object-id><label>Figure 3.</label><caption><p><italic><tp:taxon-name><tp:taxon-name-part taxon-name-part-type="genus" reg="Gymnetron">Gymnetron</tp:taxon-name-part><tp:taxon-name-part taxon-name-part-type="species" reg="tibiellum">tibiellum</tp:taxon-name-part></tp:taxon-name></italic> Desbrochers des Loges mature larva, habitus <bold>A</bold> lateral view of thoracic segments <bold>B</bold> lateral view of abdominal segment I <bold>C</bold> lateral view of abdominal segments VI–X. Abbreviations: Th1–3 – numbers of thoracic segments, Ab1–10 – numbers of abdominal segments, setae: <italic>as</italic> – alar, <italic>ds</italic> – dorsal, <italic>eps</italic> – epipleural, <italic>eus</italic> – eusternal, <italic>lsts</italic> – laterosternal, <italic>pda</italic> – pedal, <italic>pds</italic> – postdorsal, <italic>prns</italic> – pronotal, <italic>prs</italic> – prodorsal, <italic>ss</italic> – spiracular, <italic>ps</italic> – pleural, <italic>sts</italic> – sternal, <italic>ts</italic> – terminal.</p></caption><graphic xmlns:xlink="http://www.w3.org/1999/xlink" xlink:href="zookeys-1090-045-g003.jpg" position="float" orientation="portrait" xlink:type="simple" id="oo_662235.jpg"><uri content-type="original_file" xlink:type="simple">https://binary.pensoft.net/fig/662235</uri></graphic></fig><p><bold><italic>Abdomen</italic>.</bold> Spiracles on abdominal segments I–VI close to anterior margin, functional, spiracles on abdominal segment VII not functional. Abdominal segments I–VII (Fig. <xref ref-type="fig" rid="F3">3B, C</xref>) with two minute <italic>prs</italic>; two long <italic>pds</italic>; one long and one very short to minute <italic>ss</italic>; one short <italic>eps</italic>; one short <italic>ps</italic>; one short <italic>lsts</italic>; and two very short and sometimes one additional minute <italic>eus</italic>. Abdominal segment VIII (Fig. <xref ref-type="fig" rid="F3">3C</xref>) with two minute <italic>prs</italic>; two long <italic>pds</italic>; one very short to minute <italic>ss</italic>; one short <italic>eps</italic>; one short <italic>ps</italic>; one short <italic>lsts</italic>; and two very short and sometimes one additional minute <italic>eus</italic>. Abdominal segment IX (Fig. <xref ref-type="fig" rid="F3">3C</xref>) with two short <italic>ds</italic>; two short <italic>ps</italic>; and two very short <italic>sts</italic>. Abdominal segment X (Fig. <xref ref-type="fig" rid="F3">3C</xref>) with two minute setae (<italic>ts</italic>).</p></tp:treatment-sec><tp:treatment-sec sec-type="description" id="SECID0EKPAG"><title>Description of pupa</title><p>(Figs <xref ref-type="fig" rid="F4">4A–C</xref>, <xref ref-type="fig" rid="F5">5A–C</xref>). <bold><italic>Measurements</italic></bold> (in mm). Body length: 1.87–2.50. Body width: 0.62–1.25. Thorax width: 0.67–1.12.</p><fig id="F4" position="float" orientation="portrait"><object-id xmlns:xlink="http://www.w3.org/1999/xlink" content-type="doi" xlink:type="simple">10.3897/zookeys.1090.78741.figure4</object-id><object-id xmlns:xlink="http://www.w3.org/1999/xlink" content-type="arpha" xlink:type="simple">58C507AB-F94E-5ECF-806F-DFFFEC42941B</object-id><label>Figure 4.</label><caption><p><italic><tp:taxon-name><tp:taxon-name-part taxon-name-part-type="genus" reg="Gymnetron">Gymnetron</tp:taxon-name-part><tp:taxon-name-part taxon-name-part-type="species" reg="tibiellum">tibiellum</tp:taxon-name-part></tp:taxon-name></italic> Desbrochers des Loges pupa habitus <bold>A</bold> ventral view <bold>B</bold> lateral view <bold>C</bold> dorsal view. Scale bars: 0.5 mm.</p></caption><graphic xmlns:xlink="http://www.w3.org/1999/xlink" xlink:href="zookeys-1090-045-g004.jpg" position="float" orientation="portrait" xlink:type="simple" id="oo_662236.jpg"><uri content-type="original_file" xlink:type="simple">https://binary.pensoft.net/fig/662236</uri></graphic></fig><p><bold><italic>Body</italic>.</bold> Brownish, pronotal protuberances (p-pr) sclerotized, covered with conical asperities; apical parts of femora, head, rostrum and pronotum darker than rest of body. Rostrum moderately slender. Pronotal protuberances fused at base. Pronotum 1.5× as wide as long. Mesonotum slightly smaller than metanotum. Urogomphi in form of minute sclerotized protuberances, almost invisible. Abdominal segment VIII dorsally with rounded, prominent abdominal protuberance (a-pr) (Fig. <xref ref-type="fig" rid="F5">5A–C</xref>).</p><p><bold><italic>Chaetotaxy</italic>.</bold> Sparse, setae short to medium, transparent. Head with one medium <italic>os</italic>. Rostrum without setae (Fig. <xref ref-type="fig" rid="F5">5B</xref>). Pronotum with one <italic>as</italic>, one <italic>ds</italic>, two <italic>sls</italic>, one <italic>ls</italic> and three <italic>pls</italic> almost equal in length. Dorsal parts of meso- and metathorax with two setae of various length, placed medially. Apex of pro- and mesofemora with two medium-sized <italic>fes</italic>, metafemora with one seta (Fig. <xref ref-type="fig" rid="F5">5A–C</xref>). Abdominal segments I–VIII with three short setae of equal length dorsally: first placed medially, the next two more laterally. Each lateral part of abdominal segments I–VIII with single, medium-sized seta. Ventral parts of abdominal segments I–VIII with three medium-sized setae. Abdominal segment IX with two minute setae ventrally (Fig. <xref ref-type="fig" rid="F5">5A–C</xref>).</p><fig id="F5" position="float" orientation="portrait"><object-id xmlns:xlink="http://www.w3.org/1999/xlink" content-type="doi" xlink:type="simple">10.3897/zookeys.1090.78741.figure5</object-id><object-id xmlns:xlink="http://www.w3.org/1999/xlink" content-type="arpha" xlink:type="simple">3641CECE-3577-55FC-8138-2712BA65E819</object-id><label>Figure 5.</label><caption><p><italic><tp:taxon-name><tp:taxon-name-part taxon-name-part-type="genus" reg="Gymnetron">Gymnetron</tp:taxon-name-part><tp:taxon-name-part taxon-name-part-type="species" reg="tibiellum">tibiellum</tp:taxon-name-part></tp:taxon-name></italic> Desbrochers des Loges pupa habitus <bold>A</bold> ventral view <bold>B</bold> dorsal view <bold>C</bold> lateral view. Abbreviations: a–pr – abdominal protuberances, p–pr – pronotal protuberances, ur – urogomphi; setae: <italic>as</italic> – apical, <italic>d</italic> – dorsal, <italic>ds</italic> – discal, <italic>fes</italic> – femoral, <italic>l</italic>, <italic>ls</italic> – lateral, <italic>os</italic> – orbital, <italic>pls</italic> – posterolateral, <italic>sls</italic> – superlateral, <italic>v</italic> – ventral.</p></caption><graphic xmlns:xlink="http://www.w3.org/1999/xlink" xlink:href="zookeys-1090-045-g005.jpg" position="float" orientation="portrait" xlink:type="simple" id="oo_662237.jpg"><uri content-type="original_file" xlink:type="simple">https://binary.pensoft.net/fig/662237</uri></graphic></fig></tp:treatment-sec><tp:treatment-sec sec-type="notes" id="SECID0EXTAG"><title>Biological notes.</title><p>The immature stages of <italic><tp:taxon-name><tp:taxon-name-part taxon-name-part-type="genus" reg="Gymnetron">G.</tp:taxon-name-part><tp:taxon-name-part taxon-name-part-type="species" reg="tibiellum">tibiellum</tp:taxon-name-part></tp:taxon-name></italic> were collected from capsules of <italic><tp:taxon-name><tp:taxon-name-part taxon-name-part-type="genus" reg="Veronica">Veronica</tp:taxon-name-part><tp:taxon-name-part taxon-name-part-type="species" reg="anagallis-aquatica">anagallis-aquatica</tp:taxon-name-part></tp:taxon-name></italic> L. Previously, nothing was known about the biology of this species. The adults are active from mid-April following the appearance of the host plants. Oviposition takes place from early June until mid-August. The presence of larvae inside the seed capsules is readily detected from the dark colour of the deposited frass. The biologies of <italic><tp:taxon-name><tp:taxon-name-part taxon-name-part-type="genus" reg="Gymnetron">G.</tp:taxon-name-part><tp:taxon-name-part taxon-name-part-type="species" reg="tibiellum">tibiellum</tp:taxon-name-part></tp:taxon-name></italic> and <italic><tp:taxon-name><tp:taxon-name-part taxon-name-part-type="genus" reg="Gymnetron">G.</tp:taxon-name-part><tp:taxon-name-part taxon-name-part-type="species" reg="veronicae">veronicae</tp:taxon-name-part></tp:taxon-name></italic> are very similar but no competition between these two weevil species has been observed in over 500 dissected seeds capsules where they occur in syntopy.</p></tp:treatment-sec><tp:treatment-sec sec-type="remarks" id="SECID0EJVAG"><title>Remarks and comparative notes.</title><p><italic><tp:taxon-name><tp:taxon-name-part taxon-name-part-type="genus" reg="Gymnetron">Gymnetron</tp:taxon-name-part><tp:taxon-name-part taxon-name-part-type="species" reg="tibiellum">tibiellum</tp:taxon-name-part></tp:taxon-name></italic> is widely distributed in the south-eastern part of central Europe, Italy, the Balkans, Caucasus, Anatolia and the Middle East (<xref ref-type="bibr" rid="B2">Alonso-Zarazaga et al. 2017</xref>). The adults of this species are very closely related to <italic><tp:taxon-name><tp:taxon-name-part taxon-name-part-type="genus" reg="Gymnetron">G.</tp:taxon-name-part><tp:taxon-name-part taxon-name-part-type="species" reg="veronicae">veronicae</tp:taxon-name-part></tp:taxon-name></italic>, from which they differ by the shape of the rostra and the penis (<xref ref-type="bibr" rid="B7">Caldara 2008a</xref>). This close relationship was confirmed here by several characters which the immature stages have in common, although differences in several other characters of both larvae and pupae readily discriminate these two species.</p></tp:treatment-sec><ref-list><ref id="B2"><mixed-citation xmlns:xlink="http://www.w3.org/1999/xlink" xlink:type="simple"><person-group><name name-style="western"><surname>Alonso-Zarazaga</surname><given-names>MA</given-names></name><name name-style="western"><surname>Barrios</surname><given-names>H</given-names></name><name name-style="western"><surname>Borovec</surname><given-names>R</given-names></name><name name-style="western"><surname>Bouchard</surname><given-names>P</given-names></name><name name-style="western"><surname>Caldara</surname><given-names>R</given-names></name><name name-style="western"><surname>Colonnelli</surname><given-names>E</given-names></name><name name-style="western"><surname>Gültekin</surname><given-names>L</given-names></name><name name-style="western"><surname>Hlaváč</surname><given-names>P</given-names></name><name name-style="western"><surname>Korotyaev</surname><given-names>B</given-names></name><name name-style="western"><surname>Lyal</surname><given-names>CHC</given-names></name><name name-style="western"><surname>Machado</surname><given-names>A</given-names></name><name name-style="western"><surname>Meregalli</surname><given-names>M</given-names></name><name name-style="western"><surname>Pierotti</surname><given-names>H</given-names></name><name name-style="western"><surname>Ren</surname><given-names>L</given-names></name><name name-style="western"><surname>Sánchez-Ruiz</surname><given-names>M</given-names></name><name name-style="western"><surname>Sforzi</surname><given-names>A</given-names></name><name name-style="western"><surname>Silfverberg</surname><given-names>H</given-names></name><name name-style="western"><surname>Skuhrovec</surname><given-names>J</given-names></name><name name-style="western"><surname>Trýzna</surname><given-names>M</given-names></name><name name-style="western"><surname>Velázquez de Castro</surname><given-names>AJ</given-names></name><name name-style="western"><surname>Yunakov</surname><given-names>NN</given-names></name></person-group> (<year>2017</year>) <source>Cooperative Catalogue of Palaearctic <tp:taxon-name><tp:taxon-name-part taxon-name-part-type="order">Coleoptera</tp:taxon-name-part></tp:taxon-name><tp:taxon-name><tp:taxon-name-part taxon-name-part-type="superfamily">Curculionoidea</tp:taxon-name-part></tp:taxon-name>.</source><publisher-name>Sociedad Entomológica Aragonesa SEA</publisher-name>, <publisher-loc>Monografias electrónicas 8</publisher-loc>, <size units="page">729 pp</size>. <ext-link xlink:type="simple" ext-link-type="uri" xlink:href="http://www.sea-entomologia.org">www.sea-entomologia.org</ext-link> [accessed on 13 November 2020]</mixed-citation></ref><ref id="B7"><mixed-citation xmlns:xlink="http://www.w3.org/1999/xlink" xlink:type="simple"><person-group><name name-style="western"><surname>Caldara</surname><given-names>R</given-names></name></person-group> (<year>2008a</year>) <article-title>Revisione delle specie paleartiche del genere <italic><tp:taxon-name><tp:taxon-name-part taxon-name-part-type="genus">Gymnetron</tp:taxon-name-part></tp:taxon-name></italic> (<tp:taxon-name><tp:taxon-name-part taxon-name-part-type="class">Insecta</tp:taxon-name-part></tp:taxon-name>, <tp:taxon-name><tp:taxon-name-part taxon-name-part-type="order">Coleoptera</tp:taxon-name-part></tp:taxon-name>: <tp:taxon-name><tp:taxon-name-part taxon-name-part-type="family">Curculionidae</tp:taxon-name-part></tp:taxon-name>).</article-title><source>Aldrovandia</source><volume>4</volume>: <fpage>27</fpage>–<lpage>104</lpage>.</mixed-citation></ref></ref-list></tp:taxon-treatment>
