# Supplementary material for: ﻿Description of immature stages of Gymnetron species (Coleoptera, Curculionidae, Curculioninae), with particular emphasis on the diagnostic morphological characters at the generic and specific levels
Source: Zookeys. 2022 Mar 23;1090:45–84. doi: 10.3897/zookeys.1090.78741 (PMC8967815; doi:10.3897/zookeys.1090.78741)
Supplement: XML Treatment for Gymnetron veronicae [file zookeys.1090.78741-treatment3.xml]

<!DOCTYPE tp:taxon-treatment
  PUBLIC "-//TaxonX//DTD Taxonomic Treatment Publishing DTD v0 20100105//EN" "tax-treatment-NSO.dtd">
<tp:taxon-treatment xmlns:tp="http://www.plazi.org/taxpub"><tp:treatment-meta><kwd-group><label>Taxon classification</label><kwd>
                <named-content content-type="kingdom">Animalia</named-content>
              </kwd><kwd>
                <named-content content-type="order">Coleoptera</named-content>
              </kwd><kwd>
                <named-content content-type="family">Curculionidae</named-content>
              </kwd></kwd-group><mixed-citation publication-type="journal"><person-group><name><surname>Skuhrovec</surname><given-names>Jiří</given-names></name><name><surname>Gosik</surname><given-names>Rafał</given-names></name><name><surname>Caldara</surname><given-names>Roberto</given-names></name><name><surname>Toševski</surname><given-names>Ivo</given-names></name><name><surname>Batyra</surname><given-names>Aleksandra</given-names></name></person-group><article-title>﻿Description of immature stages of <italic><tp:taxon-name><tp:taxon-name-part taxon-name-part-type="genus" reg="Gymnetron">Gymnetron</tp:taxon-name-part></tp:taxon-name></italic> species (<tp:taxon-name><tp:taxon-name-part taxon-name-part-type="order">Coleoptera</tp:taxon-name-part></tp:taxon-name>, <tp:taxon-name><tp:taxon-name-part taxon-name-part-type="family">Curculionidae</tp:taxon-name-part></tp:taxon-name>, <tp:taxon-name><tp:taxon-name-part taxon-name-part-type="subfamily">Curculioninae</tp:taxon-name-part></tp:taxon-name>), with particular emphasis on the diagnostic morphological characters at the generic and specific levels</article-title><source>Zookeys</source><day>23</day><month>03</month><year>2022</year><volume>1090</volume><fpage>45</fpage><lpage>84</lpage><pub-id pub-id-type="doi">10.3897/zookeys.1090.78741</pub-id></mixed-citation></tp:treatment-meta><tp:nomenclature><label>﻿</label><tp:taxon-name>
              <object-id xmlns:xlink="http://www.w3.org/1999/xlink" content-type="arpha" xlink:type="simple">A26141BA-034F-5AA3-AB8C-24BAFDD7D4E9</object-id>
              <tp:taxon-name-part taxon-name-part-type="genus" reg="Gymnetron">Gymnetron</tp:taxon-name-part>
              <tp:taxon-name-part taxon-name-part-type="species" reg="veronicae">veronicae</tp:taxon-name-part>
            </tp:taxon-name><tp:taxon-authority>(Germar, 1821)</tp:taxon-authority></tp:nomenclature><tp:treatment-sec sec-type="material" id="SECID0ERXAG"><title>Material examined.</title><p>Serbia, Gornji Milanovac, Donja Vrbava, GPS <named-content xmlns:xlink="http://www.w3.org/1999/xlink" content-type="dwc:verbatimCoordinates" xlink:type="simple"><named-content content-type="geo-json" specific-use="{&#34;type&#34;:&#34;Point&#34;,&#34;coordinates&#34;:[20.574933,44.027717]}" id="NCID0E1XAG" xlink:type="simple">44°1.663'N, 20°34.496'E</named-content></named-content>, 370 m, ex <italic><tp:taxon-name><tp:taxon-name-part taxon-name-part-type="genus" reg="Veronica">Veronica</tp:taxon-name-part><tp:taxon-name-part taxon-name-part-type="species" reg="anagallis-aquatica">anagallis-aquatica</tp:taxon-name-part></tp:taxon-name></italic>, 20.06.2020, leg. Toševski (4 larvae and 4 pupae).</p></tp:treatment-sec><tp:treatment-sec sec-type="description" id="SECID0EKYAG"><title>Description of mature larva</title><p>(Figs <xref ref-type="fig" rid="F6">6A, B</xref>, <xref ref-type="fig" rid="F7">7A–F</xref>, <xref ref-type="fig" rid="F8">8A–C</xref>). <bold><italic>Measurements</italic></bold> (in mm). Body length: 2.16–3.00. The widest point in the body (meso- and metathorax) measures up to 1.00. Head width: 0.50–0.53.</p><fig id="F6" position="float" orientation="portrait"><object-id xmlns:xlink="http://www.w3.org/1999/xlink" content-type="doi" xlink:type="simple">10.3897/zookeys.1090.78741.figure6</object-id><object-id xmlns:xlink="http://www.w3.org/1999/xlink" content-type="arpha" xlink:type="simple">3D9014E7-C5E7-52D7-BDAD-6823857ECEDE</object-id><label>Figure 6.</label><caption><p><italic><tp:taxon-name><tp:taxon-name-part taxon-name-part-type="genus" reg="Gymnetron">Gymnetron</tp:taxon-name-part><tp:taxon-name-part taxon-name-part-type="species" reg="veronicae">veronicae</tp:taxon-name-part></tp:taxon-name></italic> (Germar) mature larva <bold>A</bold> habitus <bold>B</bold> head, dorsal view. Scale bars: 0.5 mm (<bold>A</bold>); 0.25 mm (<bold>B</bold>).</p></caption><graphic xmlns:xlink="http://www.w3.org/1999/xlink" xlink:href="zookeys-1090-045-g006.jpg" position="float" orientation="portrait" xlink:type="simple" id="oo_662238.jpg"><uri content-type="original_file" xlink:type="simple">https://binary.pensoft.net/fig/662238</uri></graphic></fig><p><bold><italic>General</italic>.</bold> Body elongate, slender, weakly curved, rounded in cross section (Fig. <xref ref-type="fig" rid="F6">6A</xref>).</p><p><bold><italic>Colouration</italic>.</bold> Head dark brown (Fig. <xref ref-type="fig" rid="F6">6B</xref>). All thoracic and abdominal segments white with numerous reddish or brown asperities (Fig. <xref ref-type="fig" rid="F6">6A</xref>).</p><p><bold><italic>Vestiture</italic>.</bold> Setae on body thin, orange, distinctly different in length (minute to very short or long).</p><p><bold><italic>Head capsule</italic></bold> (Figs <xref ref-type="fig" rid="F6">6B</xref>, <xref ref-type="fig" rid="F7">7A</xref>). Head suboval, flattened laterally, endocarinal line present, clearly extending to half the length of frons. Frontal sutures on head very broad and distinct. Stemma, in the form of a very small pigmented spot with convex cornea. <italic>Des<sub>1</sub></italic> long, located in middle of the central part of epicranium; <italic>des<sub>2</sub></italic> short, placed medially; <italic>des<sub>3</sub></italic> relatively long, located anteriorly on epicranium close to border with frontal suture; <italic>des<sub>4</sub></italic> short, placed above frontal suture; <italic>des<sub>5</sub></italic> long, located anterolaterally (Fig. <xref ref-type="fig" rid="F7">7A</xref>). <italic>Fs<sub>1</sub></italic> short; <italic>fs<sub>2</sub></italic> absent; <italic>fs<sub>3</sub></italic> located medially; <italic>fs<sub>4</sub></italic> short, located anteriorly; and <italic>fs<sub>5</sub></italic> long, located anterolaterally, close to antenna (Fig. <xref ref-type="fig" rid="F7">7A</xref>). <italic>Les<sub>1</sub></italic> and <italic>les<sub>2</sub></italic> as long as <italic>des<sub>5</sub></italic>; one <italic>ves</italic> minute. Epicranial area with four postepicranial setae.</p><fig id="F7" position="float" orientation="portrait"><object-id xmlns:xlink="http://www.w3.org/1999/xlink" content-type="doi" xlink:type="simple">10.3897/zookeys.1090.78741.figure7</object-id><object-id xmlns:xlink="http://www.w3.org/1999/xlink" content-type="arpha" xlink:type="simple">FB2E30FE-93E3-5E5A-8238-5F404C88A719</object-id><label>Figure 7.</label><caption><p><italic><tp:taxon-name><tp:taxon-name-part taxon-name-part-type="genus" reg="Gymnetron">Gymnetron</tp:taxon-name-part><tp:taxon-name-part taxon-name-part-type="species" reg="veronicae">veronicae</tp:taxon-name-part></tp:taxon-name></italic> (Germar) mature larva, head and mouth parts <bold>A</bold> head <bold>B</bold> antenna <bold>C</bold> clypeus and labrum <bold>D</bold> epipharynx <bold>E</bold> left mandible <bold>F</bold> maxillolabial complex. Abbreviations: at – antenna, lr – labral rods, sa – sensillum ampullaceum, sb – sensillum basiconicum, Se – sensorium, st – stemma; setae: <italic>als</italic> – anteriolateral, <italic>ams</italic> – anteromedial, <italic>cls</italic> – clypeal, <italic>des</italic> – dorsal epicranial, <italic>dms</italic> – dorsal malar, <italic>fs</italic> – frontal epicranial, <italic>les</italic> – lateral epicranial, <italic>ligs</italic> – ligular, <italic>lms</italic> – labral, <italic>mbs</italic> – basioventral, <italic>mds</italic> – mandibular dorsal, <italic>mpxs</italic> – maxillary palps, <italic>pes</italic> – postepicranial, <italic>pfs</italic> – palpiferal, <italic>pms</italic> – postmental, <italic>prms</italic> – premental, <italic>stps</italic> – stipital, <italic>ves</italic> – ventral, <italic>vms</italic> – ventral malar.</p></caption><graphic xmlns:xlink="http://www.w3.org/1999/xlink" xlink:href="zookeys-1090-045-g007.jpg" position="float" orientation="portrait" xlink:type="simple" id="oo_662239.jpg"><uri content-type="original_file" xlink:type="simple">https://binary.pensoft.net/fig/662239</uri></graphic></fig><p><bold><italic>Antennae</italic></bold> membranous and distinctly convex basal membranous article bearing one relatively long conical sensorium and six sensilla different in length (four basiconica and two ampullacea) (Fig. <xref ref-type="fig" rid="F7">7B</xref>).</p><p><bold><italic>Clypeus</italic></bold> (Fig. <xref ref-type="fig" rid="F7">7C</xref>) ~ 3× as wide as long with two medium <italic>cls</italic>, located posterolaterally, without sensillum; fused to labrum.</p><p><bold><italic>Mouth parts</italic>.</bold> Labrum (Fig. <xref ref-type="fig" rid="F7">7C</xref>) ~ 4× as wide as long, three piliform <italic>lms</italic>, relatively long but of different lengths; <italic>lms<sub>1</sub></italic> located anteromedially, <italic>lms<sub>2</sub></italic> located partly close to clypeus, and <italic>lms<sub>3</sub></italic> located anterolaterally, <italic>lms<sub>1</sub></italic> and <italic>lms<sub>2</sub></italic> relatively elongate, <italic>lms<sub>3</sub></italic> short. Epipharynx (Fig. <xref ref-type="fig" rid="F7">7D</xref>) with two very long digitate <italic>als</italic>, almost identical in length; with three <italic>ams</italic> of different length, <italic>ams<sub>1</sub></italic> and <italic>ams<sub>2</sub></italic> piliform and short, <italic>ams<sub>3</sub></italic> digitate and enlarged in middle; without <italic>mes</italic>; labral rods indistinct, irregular in shape. Mandibles (Fig. <xref ref-type="fig" rid="F7">7E</xref>) with two relatively long, piliform <italic>mds</italic>, located in distinct holes. Maxilla (Fig. <xref ref-type="fig" rid="F7">7F</xref>): stipes with one <italic>stps</italic>, two <italic>pfs</italic> and one minute <italic>mbs</italic> and one sensillum, <italic>stps</italic> and both <italic>pfs</italic> relatively long; mala with five medium, digitate <italic>dms</italic>; four <italic>vms</italic>, of different lengths, two setae very short, and two setae minute. Maxillary palpi with two palpomeres; length ratio of basal and distal palpomeres: 1:0.5. Praelabium (Fig. <xref ref-type="fig" rid="F7">7F</xref>) suboval-shaped, with one medium <italic>prms</italic>; ligula with sinuate margin and two very short <italic>ligs</italic>; premental sclerite broad, well visible. Postlabium (Fig. <xref ref-type="fig" rid="F7">7F</xref>) with three <italic>pms: pms<sub>1</sub></italic> very long; <italic>pms<sub>2</sub></italic> short, located medially; <italic>pms<sub>3</sub></italic> located laterally; membranous area densely and finely asperate.</p><p><bold><italic>Thorax</italic>.</bold> Prothorax (Fig. <xref ref-type="fig" rid="F8">8A</xref>) with seven long and one short <italic>prns</italic>, small pigmented dorsal sclerite present with three long <italic>prns</italic>, this sclerite subdivided into two triangular plates medially; two long <italic>ps</italic>; and two short to very short <italic>eus</italic>. Mesothorax (Fig. <xref ref-type="fig" rid="F8">8A</xref>) with two very short to minute <italic>prs</italic>; one short and two long <italic>pds</italic>; one long <italic>as</italic>; one long and two very short to minute <italic>ss</italic>; one long <italic>eps</italic>; one long <italic>ps</italic>; and two short <italic>eus</italic>. Chaetotaxy of metathorax (Fig. <xref ref-type="fig" rid="F8">8A</xref>) almost identical to that of mesothorax. Each pedal area of thoracic segments well separated, with three long and two very short to minute <italic>pda</italic>.</p><fig id="F8" position="float" orientation="portrait"><object-id xmlns:xlink="http://www.w3.org/1999/xlink" content-type="doi" xlink:type="simple">10.3897/zookeys.1090.78741.figure8</object-id><object-id xmlns:xlink="http://www.w3.org/1999/xlink" content-type="arpha" xlink:type="simple">045AFF2C-65FD-5B82-A074-FF6650944E8C</object-id><label>Figure 8.</label><caption><p><italic><tp:taxon-name><tp:taxon-name-part taxon-name-part-type="genus" reg="Gymnetron">Gymnetron</tp:taxon-name-part><tp:taxon-name-part taxon-name-part-type="species" reg="veronicae">veronicae</tp:taxon-name-part></tp:taxon-name></italic> (Germar) mature larva, habitus <bold>A</bold> lateral view of thoracic segments <bold>B</bold> lateral view of abdominal segment I <bold>C</bold> lateral view of abdominal segments VI–X. Abbreviations: Th1–3 – numbers of thoracic segments, Ab1–10 – numbers of abdominal segments; setae: <italic>as</italic> – alar, <italic>ds</italic> – dorsal, <italic>eps</italic> – epipleural, <italic>eus</italic> – eusternal, <italic>lsts</italic> – laterosternal, <italic>pda</italic> – pedal, <italic>pds</italic> – postdorsal, <italic>prns</italic> – pronotal, <italic>prs</italic> – prodorsal, <italic>ss</italic> – spiracular, <italic>ps</italic> – pleural, <italic>sts</italic> – sternal, <italic>ts</italic> – terminal.</p></caption><graphic xmlns:xlink="http://www.w3.org/1999/xlink" xlink:href="zookeys-1090-045-g008.jpg" position="float" orientation="portrait" xlink:type="simple" id="oo_662240.jpg"><uri content-type="original_file" xlink:type="simple">https://binary.pensoft.net/fig/662240</uri></graphic></fig><p><bold><italic>Abdomen</italic>.</bold> Spiracles on abdominal segments I–VI close to the anterior margin and functional, spiracles on abdominal segment VII not functional, and abdominal segment VIII with atrophied spiracles. Abdominal segments I–VII (Fig. <xref ref-type="fig" rid="F8">8B, C</xref>) with two minute <italic>prs</italic> (segment VII with one <italic>prs</italic>); one long and one minute <italic>pds</italic>; one long and one very short to minute <italic>ss</italic>; one long <italic>eps</italic>; one relatively long <italic>ps</italic>; one short <italic>lsts</italic>; and two very short and sometimes one additional minute <italic>eus</italic>. Abdominal segment VIII (Fig. <xref ref-type="fig" rid="F8">8C</xref>) with one minute <italic>prs</italic>; one long <italic>pds</italic>; one very short to minute <italic>ss</italic>; one long <italic>eps</italic>; one relatively long <italic>ps</italic>; one short <italic>lsts</italic>; and two very short and sometimes one additional minute <italic>eus</italic>. Abdominal segment IX (Fig. <xref ref-type="fig" rid="F8">8C</xref>) with one relatively long <italic>ds</italic>; one relatively long <italic>ps</italic>; and one short to very short <italic>sts</italic>. Abdominal segment X (Fig. <xref ref-type="fig" rid="F8">8C</xref>) with one very short seta (<italic>ts</italic>).</p></tp:treatment-sec><tp:treatment-sec sec-type="description" id="SECID0E1IBG"><title>Description of pupa</title><p>(Figs <xref ref-type="fig" rid="F9">9A–C</xref>, <xref ref-type="fig" rid="F10">10A–C</xref>). <bold><italic>Measurements</italic></bold> (in mm). Body length: 2.12–2.32. Body width: 1.25–1.23, Thorax width: 0.70–0.80.</p><fig id="F9" position="float" orientation="portrait"><object-id xmlns:xlink="http://www.w3.org/1999/xlink" content-type="doi" xlink:type="simple">10.3897/zookeys.1090.78741.figure9</object-id><object-id xmlns:xlink="http://www.w3.org/1999/xlink" content-type="arpha" xlink:type="simple">F6E418CB-FA0F-5B66-AEB0-F7462FFBD105</object-id><label>Figure 9.</label><caption><p><italic><tp:taxon-name><tp:taxon-name-part taxon-name-part-type="genus" reg="Gymnetron">Gymnetron</tp:taxon-name-part><tp:taxon-name-part taxon-name-part-type="species" reg="veronicae">veronicae</tp:taxon-name-part></tp:taxon-name></italic> (Germar) pupa habitus <bold>A</bold> ventral view <bold>B</bold> lateral view <bold>C</bold> dorsal view. Scale bars: 0.5 mm.</p></caption><graphic xmlns:xlink="http://www.w3.org/1999/xlink" xlink:href="zookeys-1090-045-g009.jpg" position="float" orientation="portrait" xlink:type="simple" id="oo_662241.jpg"><uri content-type="original_file" xlink:type="simple">https://binary.pensoft.net/fig/662241</uri></graphic></fig><p><bold><italic>Body</italic>.</bold> Brownish, pronotal protuberances (p-pr) sclerotized, covered with conical asperities; apical parts of femora, head, rostrum and pronotum darker than rest of body. Rostrum moderately slender. Pronotal protuberances almost completely fused. Pronotum twice as wide as long. Mesonotum slightly smaller than metanotum. Urogomphi short, conical, with sclerotized apices. Abdominal segment VIII with rounded, prominent abdominal protuberance dorsally (a-pr) (Fig. <xref ref-type="fig" rid="F10">10A–C</xref>).</p><p><bold><italic>Chaetotaxy</italic>.</bold> Sparse, setae short to medium, transparent. Head with one medium <italic>os</italic>. Rostrum without setae (Fig. <xref ref-type="fig" rid="F10">10B</xref>). Pronotum with two elongate <italic>as</italic>, one <italic>ds</italic>, one <italic>sls</italic>, and three <italic>pls</italic>, all of almost equal length. Dorsal parts of meso- and metathorax with three setae of various length, situated medially. Apex of femora with two medium-sized <italic>fes</italic> (Fig. <xref ref-type="fig" rid="F10">10A–C</xref>). Abdominal segments I–VIII with four medium to short setae placed in horizontal line medially. Each lateral part of abdominal segments I–VIII with two setae of various size. Ventral parts of abdominal segments I–VIII with three medium setae. Abdominal segment IX with two minute setae ventrally (Fig. <xref ref-type="fig" rid="F10">10A–C</xref>).</p><fig id="F10" position="float" orientation="portrait"><object-id xmlns:xlink="http://www.w3.org/1999/xlink" content-type="doi" xlink:type="simple">10.3897/zookeys.1090.78741.figure10</object-id><object-id xmlns:xlink="http://www.w3.org/1999/xlink" content-type="arpha" xlink:type="simple">AC7496A8-7FE4-599A-8978-3F9E88A27645</object-id><label>Figure 10.</label><caption><p><italic><tp:taxon-name><tp:taxon-name-part taxon-name-part-type="genus" reg="Gymnetron">Gymnetron</tp:taxon-name-part><tp:taxon-name-part taxon-name-part-type="species" reg="veronicae">veronicae</tp:taxon-name-part></tp:taxon-name></italic> (Germar) pupa habitus <bold>A</bold> ventral view <bold>B</bold> dorsal view <bold>C</bold> lateral view. Abbreviations: a–pr – abdominal protuberances, p–pr – pronotal protuberances, ur – urogomphi; setae: <italic>as</italic> – apical, <italic>d</italic> – dorsal, <italic>ds</italic> – discal, <italic>fes</italic> – femoral, <italic>l</italic> – lateral, <italic>os</italic> – orbital, <italic>pls</italic> – posterolateral, <italic>sls</italic> – superlateral, <italic>v</italic> – ventral.</p></caption><graphic xmlns:xlink="http://www.w3.org/1999/xlink" xlink:href="zookeys-1090-045-g010.jpg" position="float" orientation="portrait" xlink:type="simple" id="oo_662242.jpg"><uri content-type="original_file" xlink:type="simple">https://binary.pensoft.net/fig/662242</uri></graphic></fig></tp:treatment-sec><tp:treatment-sec sec-type="notes" id="SECID0EDNBG"><title>Biological notes.</title><p>The larva was already known to feed on the ovary of <italic><tp:taxon-name><tp:taxon-name-part taxon-name-part-type="genus" reg="Veronica">Veronica</tp:taxon-name-part><tp:taxon-name-part taxon-name-part-type="species" reg="beccabunga">beccabunga</tp:taxon-name-part></tp:taxon-name></italic> L, where it pupates and develops to the adult stage, and the adult was also collected on <italic><tp:taxon-name><tp:taxon-name-part taxon-name-part-type="genus" reg="Veronica">V.</tp:taxon-name-part><tp:taxon-name-part taxon-name-part-type="species" reg="anagallis-aquatica">anagallis-aquatica</tp:taxon-name-part></tp:taxon-name></italic> L. and <italic><tp:taxon-name><tp:taxon-name-part taxon-name-part-type="genus" reg="Veronica">V.</tp:taxon-name-part><tp:taxon-name-part taxon-name-part-type="species" reg="scutellata">scutellata</tp:taxon-name-part></tp:taxon-name></italic> L. (<xref ref-type="bibr" rid="B20">Hoffmann 1958</xref>; <xref ref-type="bibr" rid="B24">Koch 1992</xref>; <xref ref-type="bibr" rid="B43">Sprick 1997</xref>). We can now confirm that at least <italic><tp:taxon-name><tp:taxon-name-part taxon-name-part-type="genus" reg="Veronica">V.</tp:taxon-name-part><tp:taxon-name-part taxon-name-part-type="species" reg="anagallis-aquatica">anagallis-aquatica</tp:taxon-name-part></tp:taxon-name></italic> L. must be another host plant. The biology of this weevil species is the same as that of <italic><tp:taxon-name><tp:taxon-name-part taxon-name-part-type="genus" reg="Gymnetron">G.</tp:taxon-name-part><tp:taxon-name-part taxon-name-part-type="species" reg="tibiellum">tibiellum</tp:taxon-name-part></tp:taxon-name></italic>.</p></tp:treatment-sec><tp:treatment-sec sec-type="remarks" id="SECID0EMPBG"><title>Remarks and comparative notes.</title><p>The adult of this species, widely distributed throughout Europe (<xref ref-type="bibr" rid="B2">Alonso-Zarazaga et al. 2017</xref>), is closely related to <italic><tp:taxon-name><tp:taxon-name-part taxon-name-part-type="genus" reg="Gymnetron">G.</tp:taxon-name-part><tp:taxon-name-part taxon-name-part-type="species" reg="tibiellum">tibiellum</tp:taxon-name-part></tp:taxon-name></italic>, but with which it is sympatric only in south-eastern Europe. The two species differ mainly in the shapes of the rostra and the penis. Examination of the larvae confirms the relationship between them: they share the praedorsal segment on the abdominal segments with two <italic>pds</italic>, the epicranium with <italic>fs<sub>3</sub></italic> and the labral setae in one line. However, the larva of <italic><tp:taxon-name><tp:taxon-name-part taxon-name-part-type="genus" reg="Gymnetron">G.</tp:taxon-name-part><tp:taxon-name-part taxon-name-part-type="species" reg="veronicae">veronicae</tp:taxon-name-part></tp:taxon-name></italic> differs from that of <italic><tp:taxon-name><tp:taxon-name-part taxon-name-part-type="genus" reg="Gymnetron">G.</tp:taxon-name-part><tp:taxon-name-part taxon-name-part-type="species" reg="tibiellum">tibiellum</tp:taxon-name-part></tp:taxon-name></italic> by the cuticle of the body covered with numerous reddish or brown asperities and setae emerging from black spots, the dark brown not pale yellow head, and the epipharynx with two (not three) <italic>als</italic> and three (not two) <italic>ams</italic>. The pupae also have many characters in common (see the key), but clearly differ by the number of setae <italic>as</italic>, <italic>ls</italic> and <italic>sls</italic> on the pronotum, those on the meso- and metathorax, and on the dorsal parts of abdominal segments I–VII.</p></tp:treatment-sec><ref-list><ref id="B20"><mixed-citation xmlns:xlink="http://www.w3.org/1999/xlink" xlink:type="simple"><person-group><name name-style="western"><surname>Hoffmann</surname><given-names>A</given-names></name></person-group> (<year>1958</year>) <article-title>Coléoptères Curculionides (Troisième partie).</article-title><source>Faune de France</source><volume>62</volume>: <fpage>1209</fpage>–<lpage>1839</lpage>. [Le Chevalier, Paris]</mixed-citation></ref><ref id="B24"><mixed-citation xmlns:xlink="http://www.w3.org/1999/xlink" xlink:type="simple"><person-group><name name-style="western"><surname>Koch</surname><given-names>K</given-names></name></person-group> (<year>1992</year>) <source>Die Käfer Mitteleuropas. Vol. 3 (Ökologie).</source><publisher-name>Goecke &amp; Evers</publisher-name>, <publisher-loc>Krefeld</publisher-loc>, <size units="page">389 pp</size>.</mixed-citation></ref><ref id="B43"><mixed-citation xmlns:xlink="http://www.w3.org/1999/xlink" xlink:type="simple"><person-group><name name-style="western"><surname>Sprick</surname><given-names>P</given-names></name></person-group> (<year>1997</year>) <article-title>Beiträge zur Ökologie phytophager Käfer (Col. <tp:taxon-name><tp:taxon-name-part taxon-name-part-type="family">Chrysomelidae</tp:taxon-name-part></tp:taxon-name>, <tp:taxon-name><tp:taxon-name-part taxon-name-part-type="superfamily">Curculionoidea</tp:taxon-name-part></tp:taxon-name>). II. Plausibilitätsprüfungen von Wirtspflanzenangaben bei phytophagen Käfern unter besonderer Berücksichtigung sekündärer Pflanzeninhaltsstoffe.</article-title><source>Mitteilungen der Arbeitsgemeinschaft Rheinischer Koleopterologen</source><volume>7</volume>(<issue>2</issue>): <fpage>73</fpage>–<lpage>104</lpage>.</mixed-citation></ref><ref id="B2"><mixed-citation xmlns:xlink="http://www.w3.org/1999/xlink" xlink:type="simple"><person-group><name name-style="western"><surname>Alonso-Zarazaga</surname><given-names>MA</given-names></name><name name-style="western"><surname>Barrios</surname><given-names>H</given-names></name><name name-style="western"><surname>Borovec</surname><given-names>R</given-names></name><name name-style="western"><surname>Bouchard</surname><given-names>P</given-names></name><name name-style="western"><surname>Caldara</surname><given-names>R</given-names></name><name name-style="western"><surname>Colonnelli</surname><given-names>E</given-names></name><name name-style="western"><surname>Gültekin</surname><given-names>L</given-names></name><name name-style="western"><surname>Hlaváč</surname><given-names>P</given-names></name><name name-style="western"><surname>Korotyaev</surname><given-names>B</given-names></name><name name-style="western"><surname>Lyal</surname><given-names>CHC</given-names></name><name name-style="western"><surname>Machado</surname><given-names>A</given-names></name><name name-style="western"><surname>Meregalli</surname><given-names>M</given-names></name><name name-style="western"><surname>Pierotti</surname><given-names>H</given-names></name><name name-style="western"><surname>Ren</surname><given-names>L</given-names></name><name name-style="western"><surname>Sánchez-Ruiz</surname><given-names>M</given-names></name><name name-style="western"><surname>Sforzi</surname><given-names>A</given-names></name><name name-style="western"><surname>Silfverberg</surname><given-names>H</given-names></name><name name-style="western"><surname>Skuhrovec</surname><given-names>J</given-names></name><name name-style="western"><surname>Trýzna</surname><given-names>M</given-names></name><name name-style="western"><surname>Velázquez de Castro</surname><given-names>AJ</given-names></name><name name-style="western"><surname>Yunakov</surname><given-names>NN</given-names></name></person-group> (<year>2017</year>) <source>Cooperative Catalogue of Palaearctic <tp:taxon-name><tp:taxon-name-part taxon-name-part-type="order">Coleoptera</tp:taxon-name-part></tp:taxon-name><tp:taxon-name><tp:taxon-name-part taxon-name-part-type="superfamily">Curculionoidea</tp:taxon-name-part></tp:taxon-name>.</source><publisher-name>Sociedad Entomológica Aragonesa SEA</publisher-name>, <publisher-loc>Monografias electrónicas 8</publisher-loc>, <size units="page">729 pp</size>. <ext-link xlink:type="simple" ext-link-type="uri" xlink:href="http://www.sea-entomologia.org">www.sea-entomologia.org</ext-link> [accessed on 13 November 2020]</mixed-citation></ref></ref-list></tp:taxon-treatment>
