# Supplementary material for: ﻿Description of immature stages of Gymnetron species (Coleoptera, Curculionidae, Curculioninae), with particular emphasis on the diagnostic morphological characters at the generic and specific levels
Source: Zookeys. 2022 Mar 23;1090:45–84. doi: 10.3897/zookeys.1090.78741 (PMC8967815; doi:10.3897/zookeys.1090.78741)
Supplement: XML Treatment for Gymnetron rotundicolle [file zookeys.1090.78741-treatment4.xml]

<!DOCTYPE tp:taxon-treatment
  PUBLIC "-//TaxonX//DTD Taxonomic Treatment Publishing DTD v0 20100105//EN" "tax-treatment-NSO.dtd">
<tp:taxon-treatment xmlns:tp="http://www.plazi.org/taxpub"><tp:treatment-meta><kwd-group><label>Taxon classification</label><kwd>
                <named-content content-type="kingdom">Animalia</named-content>
              </kwd><kwd>
                <named-content content-type="order">Coleoptera</named-content>
              </kwd><kwd>
                <named-content content-type="family">Curculionidae</named-content>
              </kwd></kwd-group><mixed-citation publication-type="journal"><person-group><name><surname>Skuhrovec</surname><given-names>Jiří</given-names></name><name><surname>Gosik</surname><given-names>Rafał</given-names></name><name><surname>Caldara</surname><given-names>Roberto</given-names></name><name><surname>Toševski</surname><given-names>Ivo</given-names></name><name><surname>Batyra</surname><given-names>Aleksandra</given-names></name></person-group><article-title>﻿Description of immature stages of <italic><tp:taxon-name><tp:taxon-name-part taxon-name-part-type="genus" reg="Gymnetron">Gymnetron</tp:taxon-name-part></tp:taxon-name></italic> species (<tp:taxon-name><tp:taxon-name-part taxon-name-part-type="order">Coleoptera</tp:taxon-name-part></tp:taxon-name>, <tp:taxon-name><tp:taxon-name-part taxon-name-part-type="family">Curculionidae</tp:taxon-name-part></tp:taxon-name>, <tp:taxon-name><tp:taxon-name-part taxon-name-part-type="subfamily">Curculioninae</tp:taxon-name-part></tp:taxon-name>), with particular emphasis on the diagnostic morphological characters at the generic and specific levels</article-title><source>Zookeys</source><day>23</day><month>03</month><year>2022</year><volume>1090</volume><fpage>45</fpage><lpage>84</lpage><pub-id pub-id-type="doi">10.3897/zookeys.1090.78741</pub-id></mixed-citation></tp:treatment-meta><tp:nomenclature><label>﻿</label><tp:taxon-name>
              <object-id xmlns:xlink="http://www.w3.org/1999/xlink" content-type="arpha" xlink:type="simple">0B85A3D0-BEBE-5695-9CD8-3C3E2C410886</object-id>
              <tp:taxon-name-part taxon-name-part-type="genus" reg="Gymnetron">Gymnetron</tp:taxon-name-part>
              <tp:taxon-name-part taxon-name-part-type="species" reg="rotundicolle">rotundicolle</tp:taxon-name-part>
            </tp:taxon-name><tp:taxon-authority>Gyllenhal, 1838</tp:taxon-authority></tp:nomenclature><tp:treatment-sec sec-type="material" id="SECID0ELSBG"><title>Material examined.</title><p>Serbia, Kalna, GPS <named-content xmlns:xlink="http://www.w3.org/1999/xlink" content-type="dwc:verbatimCoordinates" xlink:type="simple"><named-content content-type="geo-json" specific-use="{&#34;type&#34;:&#34;Point&#34;,&#34;coordinates&#34;:[22.428950,43.411217]}" id="NCID0EUSBG" xlink:type="simple">43°24.673'N, 22°25.737'E</named-content></named-content>, 365 m, ex <italic><tp:taxon-name><tp:taxon-name-part taxon-name-part-type="genus" reg="Veronica">Veronica</tp:taxon-name-part><tp:taxon-name-part taxon-name-part-type="species" reg="hederophylla">hederophylla</tp:taxon-name-part></tp:taxon-name></italic>, 20.06.2020, leg. Toševski (20 larvae); Serbia, Zemun, GPS <named-content xmlns:xlink="http://www.w3.org/1999/xlink" content-type="dwc:verbatimCoordinates" xlink:type="simple"><named-content content-type="geo-json" specific-use="{&#34;type&#34;:&#34;Point&#34;,&#34;coordinates&#34;:[20.377083,44.855217]}" id="NCID0EHTBG" xlink:type="simple">44°51.313'N, 20°22.625'E</named-content></named-content>, 105 m, ex <italic><tp:taxon-name><tp:taxon-name-part taxon-name-part-type="genus" reg="Veronica">V.</tp:taxon-name-part><tp:taxon-name-part taxon-name-part-type="species" reg="opaca">opaca</tp:taxon-name-part></tp:taxon-name></italic>, 19.06.2020, leg. Toševski (4 larvae and 2 pupae).</p></tp:treatment-sec><tp:treatment-sec sec-type="description" id="SECID0EXTBG"><title>Description of mature larva</title><p>(Figs <xref ref-type="fig" rid="F11">11A, B</xref>, <xref ref-type="fig" rid="F12">12A–F</xref>, <xref ref-type="fig" rid="F13">13A, B</xref>). <bold><italic>Measurements</italic></bold> (in mm). Body length: 2.20–2.33. The widest point in the body (meso- and metathorax) measures up to 0.86. Head width: 0.36–0.50.</p><fig id="F11" position="float" orientation="portrait"><object-id xmlns:xlink="http://www.w3.org/1999/xlink" content-type="doi" xlink:type="simple">10.3897/zookeys.1090.78741.figure11</object-id><object-id xmlns:xlink="http://www.w3.org/1999/xlink" content-type="arpha" xlink:type="simple">D2EFB5C9-0355-56AD-B708-437AF41E02C4</object-id><label>Figure 11.</label><caption><p><italic><tp:taxon-name><tp:taxon-name-part taxon-name-part-type="genus" reg="Gymnetron">Gymnetron</tp:taxon-name-part><tp:taxon-name-part taxon-name-part-type="species" reg="rotundicolle">rotundicolle</tp:taxon-name-part></tp:taxon-name></italic> Gyllenhal mature larva <bold>A</bold> habitus <bold>B</bold> head, dorsal view. Scale bars: 0.5 mm (<bold>A</bold>); 0.25 mm (<bold>B</bold>).</p></caption><graphic xmlns:xlink="http://www.w3.org/1999/xlink" xlink:href="zookeys-1090-045-g011.jpg" position="float" orientation="portrait" xlink:type="simple" id="oo_662243.jpg"><uri content-type="original_file" xlink:type="simple">https://binary.pensoft.net/fig/662243</uri></graphic></fig><p><bold><italic>General</italic>.</bold> Body relatively elongate, distinctly curved, rounded in cross section (Fig. <xref ref-type="fig" rid="F11">11A</xref>).</p><p><bold><italic>Colouration</italic>.</bold> Head pale yellow (Fig. <xref ref-type="fig" rid="F11">11B</xref>). All thoracic and abdominal segments white, cuticle smooth (Fig. <xref ref-type="fig" rid="F11">11A</xref>).</p><p><bold><italic>Vestiture</italic>.</bold> Setae on body thin, transparent, distinctly different in length (minute to very short or medium).</p><p><bold><italic>Head capsule</italic></bold> (Figs <xref ref-type="fig" rid="F11">11B</xref>, <xref ref-type="fig" rid="F12">12A</xref>). Head suboval, endocarinal line present, shorter than half the length of frons. Frontal sutures on head of medium width, distinct. Stemma, in form of distinct, black pigmented spot with convex cornea. <italic>Des<sub>1</sub></italic> short, located in middle of central part of epicranium; <italic>des<sub>2</sub></italic> short, located in middle of central part of epicranium; medium size <italic>des<sub>3</sub></italic> located anteriorly on epicranium close to border with frontal suture; <italic>des<sub>4</sub></italic> short, located between <italic>des<sub>2</sub></italic> and <italic>des<sub>3</sub></italic>; <italic>des<sub>5</sub></italic> of medium size, located anterolaterally (Fig. <xref ref-type="fig" rid="F12">12A</xref>). <italic>Fs<sub>1</sub></italic> absent; <italic>fs<sub>2</sub></italic> very short to minute, located medially; <italic>fs<sub>3</sub></italic> absent; <italic>fs<sub>4</sub></italic> medium, located anteriorly; and <italic>fs<sub>5</sub></italic> relatively long, located anterolaterally, close to antenna (Fig. <xref ref-type="fig" rid="F12">12A</xref>). <italic>Les<sub>1</sub></italic> and <italic>les<sub>2</sub></italic> as long as <italic>des<sub>5</sub></italic>; two <italic>ves</italic> short. Epicranial area with four postepicranial setae (<italic>pes</italic>).</p><fig id="F12" position="float" orientation="portrait"><object-id xmlns:xlink="http://www.w3.org/1999/xlink" content-type="doi" xlink:type="simple">10.3897/zookeys.1090.78741.figure12</object-id><object-id xmlns:xlink="http://www.w3.org/1999/xlink" content-type="arpha" xlink:type="simple">093456A1-DA21-506A-8247-02E5FEF41473</object-id><label>Figure 12.</label><caption><p><italic><tp:taxon-name><tp:taxon-name-part taxon-name-part-type="genus" reg="Gymnetron">Gymnetron</tp:taxon-name-part><tp:taxon-name-part taxon-name-part-type="species" reg="rotundicolle">rotundicolle</tp:taxon-name-part></tp:taxon-name></italic> Gyllenhal mature larva, head and mouth parts <bold>A</bold> head <bold>B</bold> antenna <bold>C</bold> clypeus and labrum <bold>D</bold> epipharynx <bold>E</bold> left mandible <bold>F</bold> maxillolabial complex. Abbreviations: at – antenna, clss – clypeal sensillium, lr – labral rods, sb – sensillum basiconicum, Se – sensorium, st – stemma; setae: <italic>als</italic> – anteriolateral, <italic>ams</italic> – anteromedial, <italic>cls</italic> – clypeal, <italic>des</italic> – dorsal epicranial, <italic>dms</italic> – dorsal malar, <italic>fs</italic> – frontal epicranial, <italic>les</italic> – lateral epicranial, <italic>ligs</italic> – ligular, <italic>lms</italic> – labral, <italic>mbs</italic> – basioventral, <italic>mds</italic> – mandibular dorsal, <italic>mes</italic> – median, <italic>mpxs</italic> – maxillary palps, <italic>pes</italic> – postepicranial, <italic>pfs</italic> – palpiferal, <italic>pms</italic> – postmental, <italic>prms</italic> – premental, <italic>stps</italic> – stipital, <italic>ves</italic> – ventral, <italic>vms</italic> – ventral malar.</p></caption><graphic xmlns:xlink="http://www.w3.org/1999/xlink" xlink:href="zookeys-1090-045-g012.jpg" position="float" orientation="portrait" xlink:type="simple" id="oo_662244.jpg"><uri content-type="original_file" xlink:type="simple">https://binary.pensoft.net/fig/662244</uri></graphic></fig><p><bold><italic>Antennae</italic></bold> membranous and distinctly convex basal membranous article bearing one relatively long conical sensorium and three sensilla basiconica (Fig. <xref ref-type="fig" rid="F12">12B</xref>).</p><p><bold><italic>Clypeus</italic></bold> (Fig. <xref ref-type="fig" rid="F12">12C</xref>) ~ 3× as wide as long with two relatively long <italic>cls: cls<sub>1</sub></italic> located posterolaterally, <italic>cls<sub>2</sub></italic> located posteromedially, and one sensillum between setae; not fused with labrum.</p><p><bold><italic>Mouth parts</italic>.</bold> Labrum (Fig. <xref ref-type="fig" rid="F12">12C</xref>) ~ 3× as wide as long, with three piliform <italic>lms</italic>, relatively long, of almost equal length; <italic>lms<sub>1</sub></italic> located posteromedially, close to clypeus, <italic>lms<sub>2</sub></italic> located anteromedially, and <italic>lms<sub>3</sub></italic> located anterolaterally. Epipharynx (Fig. <xref ref-type="fig" rid="F12">12D</xref>) with three very long digitate <italic>als</italic>, almost identical in length, two piliform <italic>ams</italic> almost equal in length and one <italic>mes</italic>; labral rods indistinct, enlarged anteriorly. Mandibles (Fig. <xref ref-type="fig" rid="F12">12E</xref>) with two relatively long, piliform <italic>mds</italic>, located in distinct holes. Maxilla (Fig. <xref ref-type="fig" rid="F12">12F</xref>): stipes with one <italic>stps</italic>, two <italic>pfs</italic>, one <italic>mbs</italic> and sensillum, <italic>stps</italic> and <italic>pfs<sub>1–2</sub></italic> long, <italic>mbs</italic> very short; mala with five relatively long, digitate <italic>dms</italic>; four <italic>vms</italic>, different in length, one setae very short, and three setae minute. Maxillary palpi with two palpomeres; length ratio of basal and distal palpomeres: 1:0.5. Praelabium (Fig. <xref ref-type="fig" rid="F12">12F</xref>) oval, with one relatively long <italic>prms</italic>; ligula with sinuate margin and two very short <italic>ligs</italic> and one sensillum; premental sclerite broad, readily visible at sides but almost invisible in middle. Postlabium (Fig. <xref ref-type="fig" rid="F12">12F</xref>) with three <italic>pms</italic>, very long <italic>pms<sub>2</sub></italic>, and very short to short <italic>pms<sub>1</sub></italic> and <italic>pms<sub>3</sub></italic>, all located laterally; membranous area sparsely and finely asperate.</p><p><bold><italic>Thorax</italic>.</bold> Prothorax (Fig. <xref ref-type="fig" rid="F13">13A</xref>) with six relatively long and one short to very short <italic>prns</italic>, pigmented dorsal sclerite present with four relatively long <italic>prns</italic>, this sclerite subdivided into two triangular plates medially; two relatively long <italic>ps</italic>; and one short <italic>eus</italic>. Mesothorax (Fig. <xref ref-type="fig" rid="F13">13A</xref>) with two very short to minute <italic>prs</italic>, one relatively long and two short to very short <italic>pds</italic>; one relatively long <italic>as</italic>; two relatively long <italic>ss</italic>; one relatively long <italic>eps</italic>; one relatively long <italic>ps</italic>; and one short <italic>eus</italic>. Chaetotaxy of metathorax (Fig. <xref ref-type="fig" rid="F13">13A</xref>) almost identical to that of mesothorax. Each pedal area of thoracic segments well separated, with three long <italic>pda</italic>.</p><fig id="F13" position="float" orientation="portrait"><object-id xmlns:xlink="http://www.w3.org/1999/xlink" content-type="doi" xlink:type="simple">10.3897/zookeys.1090.78741.figure13</object-id><object-id xmlns:xlink="http://www.w3.org/1999/xlink" content-type="arpha" xlink:type="simple">CBAF94AC-510A-5490-97D1-800929B7F811</object-id><label>Figure 13.</label><caption><p><italic><tp:taxon-name><tp:taxon-name-part taxon-name-part-type="genus" reg="Gymnetron">Gymnetron</tp:taxon-name-part><tp:taxon-name-part taxon-name-part-type="species" reg="rotundicolle">rotundicolle</tp:taxon-name-part></tp:taxon-name></italic> Gyllenhal mature larva, habitus <bold>A</bold> lateral view of thoracic segments <bold>B</bold> lateral view of abdominal segment I <bold>C</bold> lateral view of abdominal segments VI–X. Abbreviations: Th1–3 – numbers of thoracic segments, Ab1–10 – numbers of abdominal segments; setae: <italic>as</italic> – alar, <italic>ds</italic> – dorsal, <italic>eps</italic> – epipleural, <italic>eus</italic> – eusternal, <italic>lsts</italic> – laterosternal, <italic>pda</italic> – pedal, <italic>pds</italic> – postdorsal, <italic>prns</italic> – pronotal, <italic>prs</italic> – prodorsal, <italic>ss</italic> – spiracular, <italic>ps</italic> – pleural, <italic>sts</italic> – sternal, <italic>ts</italic> – terminal.</p></caption><graphic xmlns:xlink="http://www.w3.org/1999/xlink" xlink:href="zookeys-1090-045-g013.jpg" position="float" orientation="portrait" xlink:type="simple" id="oo_662245.jpg"><uri content-type="original_file" xlink:type="simple">https://binary.pensoft.net/fig/662245</uri></graphic></fig><p><bold><italic>Abdomen</italic>.</bold> Spiracles on abdominal segments I–VI close to the anterior margin and functional, spiracles on abdominal segment VII not functional, and abdominal segment VIII with atrophied spiracles. Abdominal segments I–VI (Fig. <xref ref-type="fig" rid="F13">13B, C</xref>) with one very short to minute <italic>prs</italic>; one relatively long and one very short <italic>pds</italic>; one relatively long and one very short to minute <italic>ss</italic>; one relatively long <italic>eps</italic>; two very short <italic>ps</italic>; one very short <italic>lsts</italic>; and one very short to minute <italic>eus</italic>. Abdominal segments VII–VIII (Fig. <xref ref-type="fig" rid="F13">13C</xref>) without <italic>prs</italic>; with one relatively long <italic>pds</italic>; one very short to minute <italic>ss</italic>; one relatively long <italic>eps</italic>; two very short <italic>ps</italic>; one very short <italic>lsts</italic>; and one very short to minute <italic>eus</italic>. Abdominal segment IX (Fig. <xref ref-type="fig" rid="F13">13C</xref>) with one very short <italic>ds</italic>; one very short <italic>ps</italic>; and two very short <italic>sts</italic>. Abdominal segment X (Fig. <xref ref-type="fig" rid="F13">13C</xref>) with one very short to minute seta (<italic>ts</italic>).</p></tp:treatment-sec><tp:treatment-sec sec-type="description" id="SECID0EGEAI"><title>Description of pupa</title><p>(Figs <xref ref-type="fig" rid="F14">14A–C</xref>, <xref ref-type="fig" rid="F15">15A–C</xref>). <bold><italic>Measurements</italic></bold> (in mm). Body length: 2.20–2.37. Body width: 1.12–1.42, Thorax width: 0.70–0.85.</p><fig id="F14" position="float" orientation="portrait"><object-id xmlns:xlink="http://www.w3.org/1999/xlink" content-type="doi" xlink:type="simple">10.3897/zookeys.1090.78741.figure14</object-id><object-id xmlns:xlink="http://www.w3.org/1999/xlink" content-type="arpha" xlink:type="simple">4DD28A1D-E760-564F-8B64-E6080B9FF78E</object-id><label>Figure 14.</label><caption><p><italic><tp:taxon-name><tp:taxon-name-part taxon-name-part-type="genus" reg="Gymnetron">Gymnetron</tp:taxon-name-part><tp:taxon-name-part taxon-name-part-type="species" reg="rotundicolle">rotundicolle</tp:taxon-name-part></tp:taxon-name></italic> Gyllenhal pupa habitus <bold>A</bold> ventral view <bold>B</bold> lateral view <bold>C</bold> dorsal view. Scale bars: 0.5 mm.</p></caption><graphic xmlns:xlink="http://www.w3.org/1999/xlink" xlink:href="zookeys-1090-045-g014.jpg" position="float" orientation="portrait" xlink:type="simple" id="oo_662246.jpg"><uri content-type="original_file" xlink:type="simple">https://binary.pensoft.net/fig/662246</uri></graphic></fig><p><bold><italic>Body</italic>.</bold> Yellowish, pronotal protuberances (p-pr) weakly sclerotized, with serrated margins; apical parts of femora brownish. Rostrum slender. Pronotum twice as wide as long. Pronotal protuberances fused at basis. Mesonotum slightly smaller than metanotum. Urogomphi reduced, conical, with sclerotized apex. Abdominal segment VIII with rounded, prominent abdominal protuberance dorsally (a-pr) (Fig. <xref ref-type="fig" rid="F15">15A–C</xref>).</p><fig id="F15" position="float" orientation="portrait"><object-id xmlns:xlink="http://www.w3.org/1999/xlink" content-type="doi" xlink:type="simple">10.3897/zookeys.1090.78741.figure15</object-id><object-id xmlns:xlink="http://www.w3.org/1999/xlink" content-type="arpha" xlink:type="simple">D4CEBBD9-0B1D-5EDE-B4AB-F7CCA88AF4D0</object-id><label>Figure 15.</label><caption><p><italic><tp:taxon-name><tp:taxon-name-part taxon-name-part-type="genus" reg="Gymnetron">Gymnetron</tp:taxon-name-part><tp:taxon-name-part taxon-name-part-type="species" reg="rotundicolle">rotundicolle</tp:taxon-name-part></tp:taxon-name></italic> Gyllenhal pupa habitus <bold>A</bold> ventral view <bold>B</bold> dorsal view <bold>C</bold> lateral view. Abbreviations: a–pr – abdominal protuberances, p–pr – pronotal protuberances, ur – urogomphi; setae: <italic>as</italic> – apical, <italic>d</italic> – dorsal, <italic>ds</italic> – discal, <italic>fes</italic> – femoral, <italic>l</italic>, <italic>ls</italic> – lateral, <italic>os</italic> – orbital, <italic>pls</italic> – posterolateral, <italic>v</italic> – ventral.</p></caption><graphic xmlns:xlink="http://www.w3.org/1999/xlink" xlink:href="zookeys-1090-045-g015.jpg" position="float" orientation="portrait" xlink:type="simple" id="oo_662247.jpg"><uri content-type="original_file" xlink:type="simple">https://binary.pensoft.net/fig/662247</uri></graphic></fig><p><bold><italic>Chaetotaxy</italic>.</bold> Sparse, setae short to medium, transparent. Head with one short <italic>os</italic>. Rostrum without setae (Fig. <xref ref-type="fig" rid="F14">14B</xref>). Pronotum with two <italic>as</italic>, one <italic>ds</italic>, and three <italic>pls</italic> equal in length. Dorsal parts of meso- and metathorax with three setae of different length, situated medially. Apex of femora with one medium <italic>fes</italic> (Fig. <xref ref-type="fig" rid="F15">15A–C</xref>). Abdominal segments I–VIII with two short, equally long setae dorsally: one situated medially, the other mediolaterally. All dorsal abdominal setae almost equal in length, short. Each lateral part of abdominal segments I–VIII with two setae of various length (one short, one minute). Ventral parts of abdominal segments I–VIII with three medium setae. Abdominal segment IX with two very short setae ventrally (Fig. <xref ref-type="fig" rid="F15">15A–C</xref>).</p></tp:treatment-sec><tp:treatment-sec sec-type="notes" id="SECID0ENIAI"><title>Biological notes.</title><p>The adults of <italic><tp:taxon-name><tp:taxon-name-part taxon-name-part-type="genus" reg="Gymnetron">G.</tp:taxon-name-part><tp:taxon-name-part taxon-name-part-type="species" reg="rotundicolle">rotundicolle</tp:taxon-name-part></tp:taxon-name></italic> were previously recorded as collected on two species of <italic><tp:taxon-name><tp:taxon-name-part taxon-name-part-type="genus" reg="Veronica">Veronica</tp:taxon-name-part></tp:taxon-name>: V. persica</italic> Poiret in Italy and Switzerland (<xref ref-type="bibr" rid="B8">Caldara 2008b</xref>; <xref ref-type="bibr" rid="B13">Germann et al. 2013</xref>), and <italic><tp:taxon-name><tp:taxon-name-part taxon-name-part-type="genus" reg="Veronica">V.</tp:taxon-name-part><tp:taxon-name-part taxon-name-part-type="species" reg="chamaedrys">chamaedrys</tp:taxon-name-part></tp:taxon-name></italic> L. in the Czech Republic and Slovakia (<xref ref-type="bibr" rid="B26">Krátký and Trnka 2012</xref>; <xref ref-type="bibr" rid="B25">Krátký 2013</xref>). The reports of <italic><tp:taxon-name><tp:taxon-name-part taxon-name-part-type="genus" reg="Veronica">Veronica</tp:taxon-name-part><tp:taxon-name-part taxon-name-part-type="species" reg="hederifolia">hederifolia</tp:taxon-name-part></tp:taxon-name></italic> L. and <italic><tp:taxon-name><tp:taxon-name-part taxon-name-part-type="genus" reg="Veronica">V.</tp:taxon-name-part><tp:taxon-name-part taxon-name-part-type="species" reg="opaca">opaca</tp:taxon-name-part></tp:taxon-name></italic> Fr. as host plants of this weevil are new data. The adults appear in early spring (mid-March), feeding on the upper leaves of newly growing shoots of the host. Oviposition takes place in the seed capsules, in which the larvae complete their development. The presence of larvae inside seed capsules can be detected from the dark colour of their frass.</p></tp:treatment-sec><tp:treatment-sec sec-type="remarks" id="SECID0EXKAI"><title>Remarks and comparative notes.</title><p>The first findings of this originally central Asian species in many countries of central and southern Europe (Italy, Switzerland, France, Germany, Czech Republic, Slovakia, Hungary, Poland) have been reported in many faunistic papers during the last 15 years (<xref ref-type="bibr" rid="B45">Strejček 2007</xref>; <xref ref-type="bibr" rid="B8">Caldara 2008b</xref>; <xref ref-type="bibr" rid="B26">Krátký and Trnka 2012</xref>; <xref ref-type="bibr" rid="B25">Krátký 2013</xref>; <xref ref-type="bibr" rid="B13">Germann et al. 2013</xref>; <xref ref-type="bibr" rid="B37">Reibnitz 2013</xref>; <xref ref-type="bibr" rid="B36">Podlussány et al. 2017</xref>; <xref ref-type="bibr" rid="B49">Wanat and Ruta 2018</xref>; <xref ref-type="bibr" rid="B34">Nolte and Haag 2019</xref>). These papers indicate with a high degree of certainty that this species only recently colonized areas where a few years ago it was absent, in contrast to its host plants (<xref ref-type="bibr" rid="B8">Caldara 2008b</xref>; <xref ref-type="bibr" rid="B13">Germann et al. 2013</xref>).</p></tp:treatment-sec><ref-list><ref id="B8"><mixed-citation xmlns:xlink="http://www.w3.org/1999/xlink" xlink:type="simple"><person-group><name name-style="western"><surname>Caldara</surname><given-names>R</given-names></name></person-group> (<year>2008b</year>) <article-title>Quattro specie di <tp:taxon-name><tp:taxon-name-part taxon-name-part-type="family">Curculionidae</tp:taxon-name-part></tp:taxon-name> nuove per la fauna italiana (<tp:taxon-name><tp:taxon-name-part taxon-name-part-type="order">Coleoptera</tp:taxon-name-part></tp:taxon-name>).</article-title><source>Bolletino della Societa entomologica italiana</source><volume>140</volume>(<issue>3</issue>): <fpage>185</fpage>–<lpage>188</lpage>.</mixed-citation></ref><ref id="B13"><mixed-citation xmlns:xlink="http://www.w3.org/1999/xlink" xlink:type="simple"><person-group><name name-style="western"><surname>Germann</surname><given-names>C</given-names></name><name name-style="western"><surname>Trivellone</surname><given-names>V</given-names></name><name name-style="western"><surname>Pollini Paltrinieri</surname><given-names>L</given-names></name><name name-style="western"><surname>Moretti</surname><given-names>M</given-names></name></person-group> (<year>2013</year>) <article-title>First record of the adventive weevil <italic><tp:taxon-name><tp:taxon-name-part taxon-name-part-type="genus">Gymnetron</tp:taxon-name-part><tp:taxon-name-part taxon-name-part-type="species">rotundicolle</tp:taxon-name-part></tp:taxon-name></italic> Gyllenhal, 1838 from Switzerland (<tp:taxon-name><tp:taxon-name-part taxon-name-part-type="order">Coleoptera</tp:taxon-name-part></tp:taxon-name>, <tp:taxon-name><tp:taxon-name-part taxon-name-part-type="family">Curculionidae</tp:taxon-name-part></tp:taxon-name>).</article-title><source>Mitteilungen der Schweizerischen Entomologischen Gesellschaft, Bulletin de la Société Entomologique Suisse</source><volume>86</volume>: <fpage>1</fpage>–<lpage>5</lpage>.</mixed-citation></ref><ref id="B26"><mixed-citation xmlns:xlink="http://www.w3.org/1999/xlink" xlink:type="simple"><person-group><name name-style="western"><surname>Krátký</surname><given-names>J</given-names></name><name name-style="western"><surname>Trnka</surname><given-names>F</given-names></name></person-group> (<year>2012</year>) Records of two interesting weevil species in the Czech Republic (<tp:taxon-name><tp:taxon-name-part taxon-name-part-type="order">Coleoptera</tp:taxon-name-part></tp:taxon-name>: <tp:taxon-name><tp:taxon-name-part taxon-name-part-type="family">Curculionidae</tp:taxon-name-part></tp:taxon-name>). Weevil News 82: e2. <ext-link xlink:type="simple" ext-link-type="uri" xlink:href="http://www.curci.de">http://www.curci.de</ext-link> [CURCULIO-Institute, Mönchengladbach]</mixed-citation></ref><ref id="B25"><mixed-citation xmlns:xlink="http://www.w3.org/1999/xlink" xlink:type="simple"><person-group><name name-style="western"><surname>Krátký</surname><given-names>J</given-names></name></person-group> (<year>2013</year>) <article-title><italic><tp:taxon-name><tp:taxon-name-part taxon-name-part-type="genus">Gymnetron</tp:taxon-name-part><tp:taxon-name-part taxon-name-part-type="species">rotundicolle</tp:taxon-name-part></tp:taxon-name></italic> Gyllenhal, 1838 (<tp:taxon-name><tp:taxon-name-part taxon-name-part-type="order">Coleoptera</tp:taxon-name-part></tp:taxon-name>: <tp:taxon-name><tp:taxon-name-part taxon-name-part-type="family">Curculionidae</tp:taxon-name-part></tp:taxon-name>) – nový druh nosatce ve fauně Slovenska (<italic><tp:taxon-name><tp:taxon-name-part taxon-name-part-type="genus">Gymnetron</tp:taxon-name-part><tp:taxon-name-part taxon-name-part-type="species">rotundicolle</tp:taxon-name-part></tp:taxon-name></italic> Gyllenhal, 1838 (<tp:taxon-name><tp:taxon-name-part taxon-name-part-type="order">Coleoptera</tp:taxon-name-part></tp:taxon-name>: <tp:taxon-name><tp:taxon-name-part taxon-name-part-type="family">Curculionidae</tp:taxon-name-part></tp:taxon-name>) – new weevil species in the fauna of Slovakia).</article-title><source>Elateridarium</source><volume>7</volume>: <fpage>91</fpage>–<lpage>92</lpage>.</mixed-citation></ref><ref id="B45"><mixed-citation xmlns:xlink="http://www.w3.org/1999/xlink" xlink:type="simple"><person-group><name name-style="western"><surname>Strejček</surname><given-names>J</given-names></name></person-group> (<year>2007</year>) <article-title>Faunistic records from the Czech Republic – 226. <tp:taxon-name><tp:taxon-name-part taxon-name-part-type="order">Coleoptera</tp:taxon-name-part></tp:taxon-name>: <tp:taxon-name><tp:taxon-name-part taxon-name-part-type="family">Bruchidae</tp:taxon-name-part></tp:taxon-name>, <tp:taxon-name><tp:taxon-name-part taxon-name-part-type="family">Curculionidae</tp:taxon-name-part></tp:taxon-name>.</article-title><source>Klapalekiana</source><volume>43</volume>: <fpage>85</fpage>–<lpage>86</lpage>.</mixed-citation></ref><ref id="B37"><mixed-citation xmlns:xlink="http://www.w3.org/1999/xlink" xlink:type="simple"><person-group><name name-style="western"><surname>Reibnitz</surname><given-names>J</given-names></name></person-group> (<year>2013</year>) <italic><tp:taxon-name><tp:taxon-name-part taxon-name-part-type="genus">Gymnetron</tp:taxon-name-part><tp:taxon-name-part taxon-name-part-type="species">rotundicolle</tp:taxon-name-part></tp:taxon-name></italic> (Gyllenhal, 1838), ein neuer Rüsselkäfer für Deutschland. Mitteilungen des Entomologischen Vereins Stuttgart 48: e101.</mixed-citation></ref><ref id="B36"><mixed-citation xmlns:xlink="http://www.w3.org/1999/xlink" xlink:type="simple"><person-group><name name-style="western"><surname>Podlussány</surname><given-names>A</given-names></name><name name-style="western"><surname>Hegyessy</surname><given-names>G</given-names></name><name name-style="western"><surname>Kutasi</surname><given-names>C</given-names></name></person-group> (<year>2017</year>) <article-title>Four new weevil species in the fauna of Hungary (<tp:taxon-name><tp:taxon-name-part taxon-name-part-type="order">Coleoptera</tp:taxon-name-part></tp:taxon-name>: <tp:taxon-name><tp:taxon-name-part taxon-name-part-type="family">Curculionidae</tp:taxon-name-part></tp:taxon-name>).</article-title><source>Folia Entomologica Hungarica</source><volume>78</volume>: <fpage>83</fpage>–<lpage>86</lpage>. <ext-link xlink:type="simple" ext-link-type="doi" xlink:href="10.17112/FoliaEntHung.2017.78.83">https://doi.org/10.17112/FoliaEntHung.2017.78.83</ext-link></mixed-citation></ref><ref id="B49"><mixed-citation xmlns:xlink="http://www.w3.org/1999/xlink" xlink:type="simple"><person-group><name name-style="western"><surname>Wanat</surname><given-names>M</given-names></name><name name-style="western"><surname>Ruta</surname><given-names>R</given-names></name></person-group> (<year>2018</year>) <article-title>Dwa gatunki ryjkowcowatych (<tp:taxon-name><tp:taxon-name-part taxon-name-part-type="order">Coleoptera</tp:taxon-name-part></tp:taxon-name>, <tp:taxon-name><tp:taxon-name-part taxon-name-part-type="family">Curculionidae</tp:taxon-name-part></tp:taxon-name>) nowe dla fauny Polski.</article-title><source>Wiadomosci Entomologiczne</source><volume>37</volume>(<issue>3</issue>): <fpage>169</fpage>–<lpage>179</lpage>.</mixed-citation></ref><ref id="B34"><mixed-citation xmlns:xlink="http://www.w3.org/1999/xlink" xlink:type="simple"><person-group><name name-style="western"><surname>Nolte</surname><given-names>O</given-names></name><name name-style="western"><surname>Haag</surname><given-names>H</given-names></name></person-group> (<year>2019</year>) Nachweis von <italic><tp:taxon-name><tp:taxon-name-part taxon-name-part-type="genus">Gymnetron</tp:taxon-name-part><tp:taxon-name-part taxon-name-part-type="species">rotundicolle</tp:taxon-name-part></tp:taxon-name></italic> (Gyllenhal, 1838) am Kaiserstuhl. Mitteilungen des Entomologischen Vereins Stuttgart 54(1): e40.</mixed-citation></ref></ref-list></tp:taxon-treatment>
