# Supplementary material for: ﻿Description of immature stages of Gymnetron species (Coleoptera, Curculionidae, Curculioninae), with particular emphasis on the diagnostic morphological characters at the generic and specific levels
Source: Zookeys. 2022 Mar 23;1090:45–84. doi: 10.3897/zookeys.1090.78741 (PMC8967815; doi:10.3897/zookeys.1090.78741)
Supplement: XML Treatment for Gymnetron melanarium [file zookeys.1090.78741-treatment5.xml]

<!DOCTYPE tp:taxon-treatment
  PUBLIC "-//TaxonX//DTD Taxonomic Treatment Publishing DTD v0 20100105//EN" "tax-treatment-NSO.dtd">
<tp:taxon-treatment xmlns:tp="http://www.plazi.org/taxpub"><tp:treatment-meta><kwd-group><label>Taxon classification</label><kwd>
                <named-content content-type="kingdom">Animalia</named-content>
              </kwd><kwd>
                <named-content content-type="order">Coleoptera</named-content>
              </kwd><kwd>
                <named-content content-type="family">Curculionidae</named-content>
              </kwd></kwd-group><mixed-citation publication-type="journal"><person-group><name><surname>Skuhrovec</surname><given-names>Jiří</given-names></name><name><surname>Gosik</surname><given-names>Rafał</given-names></name><name><surname>Caldara</surname><given-names>Roberto</given-names></name><name><surname>Toševski</surname><given-names>Ivo</given-names></name><name><surname>Batyra</surname><given-names>Aleksandra</given-names></name></person-group><article-title>﻿Description of immature stages of <italic><tp:taxon-name><tp:taxon-name-part taxon-name-part-type="genus" reg="Gymnetron">Gymnetron</tp:taxon-name-part></tp:taxon-name></italic> species (<tp:taxon-name><tp:taxon-name-part taxon-name-part-type="order">Coleoptera</tp:taxon-name-part></tp:taxon-name>, <tp:taxon-name><tp:taxon-name-part taxon-name-part-type="family">Curculionidae</tp:taxon-name-part></tp:taxon-name>, <tp:taxon-name><tp:taxon-name-part taxon-name-part-type="subfamily">Curculioninae</tp:taxon-name-part></tp:taxon-name>), with particular emphasis on the diagnostic morphological characters at the generic and specific levels</article-title><source>Zookeys</source><day>23</day><month>03</month><year>2022</year><volume>1090</volume><fpage>45</fpage><lpage>84</lpage><pub-id pub-id-type="doi">10.3897/zookeys.1090.78741</pub-id></mixed-citation></tp:treatment-meta><tp:nomenclature><label>﻿</label><tp:taxon-name>
              <object-id xmlns:xlink="http://www.w3.org/1999/xlink" content-type="arpha" xlink:type="simple">39922FEF-B664-5F58-971A-13E99C4031CF</object-id>
              <tp:taxon-name-part taxon-name-part-type="genus" reg="Gymnetron">Gymnetron</tp:taxon-name-part>
              <tp:taxon-name-part taxon-name-part-type="species" reg="melanarium">melanarium</tp:taxon-name-part>
            </tp:taxon-name><tp:taxon-authority>(Germar, 1821)</tp:taxon-authority></tp:nomenclature><tp:treatment-sec sec-type="material" id="SECID0ENNAI"><title>Material examined.</title><p>Serbia, Pirot, Ponor, GPS <named-content xmlns:xlink="http://www.w3.org/1999/xlink" content-type="dwc:verbatimCoordinates" xlink:type="simple"><named-content content-type="geo-json" specific-use="{&#34;type&#34;:&#34;Point&#34;,&#34;coordinates&#34;:[22.417783,43.183550]}" id="NCID0EWNAI" xlink:type="simple">43°11.013'N, 22°25.067'E</named-content></named-content>, 686 m, ex <tp:taxon-name><tp:taxon-name-part taxon-name-part-type="genus" reg="Veronica">Veronica</tp:taxon-name-part><tp:taxon-name-part taxon-name-part-type="species" reg="austriaca">austriaca</tp:taxon-name-part><tp:taxon-name-part taxon-name-part-type="infraspecific-rank">subsp.</tp:taxon-name-part><tp:taxon-name-part taxon-name-part-type="subspecies" reg="jacquinii">jacquinii</tp:taxon-name-part></tp:taxon-name>, 20.06.2020, leg. Toševski (35 larvae and 11 pupae).</p></tp:treatment-sec><tp:treatment-sec sec-type="description" id="SECID0EMOAI"><title>Description of mature larva</title><p>(Figs <xref ref-type="fig" rid="F16">16A, B</xref>, <xref ref-type="fig" rid="F17">17A–F</xref>, <xref ref-type="fig" rid="F18">18A, B</xref>). <bold><italic>Measurements</italic></bold> (in mm). Body length: 2.33–2.66. The widest point in the body (meso- and metathorax) measures up to 1.00. Head width: 0.50–0.53.</p><p><bold><italic>General</italic>.</bold> Body elongate, slender, weakly curved, rounded in cross section (Fig. <xref ref-type="fig" rid="F16">16A</xref>).</p><fig id="F16" position="float" orientation="portrait"><object-id xmlns:xlink="http://www.w3.org/1999/xlink" content-type="doi" xlink:type="simple">10.3897/zookeys.1090.78741.figure16</object-id><object-id xmlns:xlink="http://www.w3.org/1999/xlink" content-type="arpha" xlink:type="simple">3639FB51-7802-5B48-8926-0BA46F68872E</object-id><label>Figure 16.</label><caption><p><italic><tp:taxon-name><tp:taxon-name-part taxon-name-part-type="genus" reg="Gymnetron">Gymnetron</tp:taxon-name-part><tp:taxon-name-part taxon-name-part-type="species" reg="melanarium">melanarium</tp:taxon-name-part></tp:taxon-name></italic> (Germar) mature larva <bold>A</bold> habitus <bold>B</bold> head, dorsal view. Scale bars: 0.5 mm (<bold>A</bold>); 0.25 mm (<bold>B</bold>).</p></caption><graphic xmlns:xlink="http://www.w3.org/1999/xlink" xlink:href="zookeys-1090-045-g016.jpg" position="float" orientation="portrait" xlink:type="simple" id="oo_662248.jpg"><uri content-type="original_file" xlink:type="simple">https://binary.pensoft.net/fig/662248</uri></graphic></fig><p><bold><italic>Colouration</italic>.</bold> Head pale yellow (Fig. <xref ref-type="fig" rid="F16">16B</xref>). All thoracic and abdominal segments smooth (Fig. <xref ref-type="fig" rid="F16">16A</xref>).</p><p><bold><italic>Vestiture</italic>.</bold> Setae on body thin, yellow, distinctly different in length (minute to very short or long).</p><p><bold><italic>Head capsule</italic></bold> (Figs <xref ref-type="fig" rid="F16">16B</xref>, <xref ref-type="fig" rid="F17">17A</xref>). Head almost oval, endocarinal line present, extending distinctly to 3/4 of the length of frons. Frontal sutures on head distinct. Stemma, in form of pigmented spot with convex cornea. <italic>Des<sub>1</sub></italic> medium, located in middle of central part of epicranium; medium <italic>des<sub>2</sub></italic>; medium <italic>des<sub>3</sub></italic> located anteriorly on epicranium, close to border with frontal suture; medium <italic>des<sub>4</sub></italic>; medium <italic>des<sub>5</sub></italic> placed laterally (Fig. <xref ref-type="fig" rid="F17">17A</xref>). <italic>Fs<sub>1</sub></italic> absent; <italic>fs<sub>2</sub></italic> medium, located medially; <italic>fs<sub>3</sub></italic> absent; <italic>fs<sub>4</sub></italic> medium, located anteriorly; and <italic>fs<sub>5</sub></italic> long, located anterolaterally, close to antenna (Fig. <xref ref-type="fig" rid="F17">17A</xref>). <italic>Les<sub>1</sub></italic> medium and <italic>les<sub>2</sub></italic> as long as <italic>des<sub>5</sub></italic>; single <italic>ves</italic> medium. Epicranial area with six postepicranial setae.</p><fig id="F17" position="float" orientation="portrait"><object-id xmlns:xlink="http://www.w3.org/1999/xlink" content-type="doi" xlink:type="simple">10.3897/zookeys.1090.78741.figure17</object-id><object-id xmlns:xlink="http://www.w3.org/1999/xlink" content-type="arpha" xlink:type="simple">29949392-7690-56E9-8751-BA1C027359AB</object-id><label>Figure 17.</label><caption><p><italic><tp:taxon-name><tp:taxon-name-part taxon-name-part-type="genus" reg="Gymnetron">Gymnetron</tp:taxon-name-part><tp:taxon-name-part taxon-name-part-type="species" reg="melanarium">melanarium</tp:taxon-name-part></tp:taxon-name></italic> (Germar) mature larva, head and mouth parts <bold>A</bold> head <bold>B</bold> antenna <bold>C</bold> clypeus and labrum <bold>D</bold> epipharynx <bold>E</bold> left mandible <bold>F</bold> maxillolabial complex. Abbreviations: at – antenna, clss – clypeal sensillium, lr – labral rods, sa – sensillum ampullaceum, sb – sensillum basiconicum, Se – sensorium, st – stemma; setae: <italic>als</italic> – anteriolateral, <italic>ams</italic> – anteromedial, <italic>cls</italic> – clypeal, <italic>des</italic> – dorsal epicranial, <italic>dms</italic> – dorsal malar, <italic>fs</italic> – frontal epicranial, <italic>les</italic> – lateral epicranial, <italic>ligs</italic> – ligular, <italic>lms</italic> – labral, <italic>mds</italic> – mandibular dorsal, <italic>mes</italic> – median, <italic>mpxs</italic> – maxillary palps, <italic>pes</italic> – postepicranial, <italic>pfs</italic> – palpiferal, <italic>pms</italic> – postmental, <italic>prms</italic> – premental, <italic>stps</italic> – stipital, <italic>ves</italic> – ventral, <italic>vms</italic> – ventral malar.</p></caption><graphic xmlns:xlink="http://www.w3.org/1999/xlink" xlink:href="zookeys-1090-045-g017.jpg" position="float" orientation="portrait" xlink:type="simple" id="oo_662249.jpg"><uri content-type="original_file" xlink:type="simple">https://binary.pensoft.net/fig/662249</uri></graphic></fig><p><bold><italic>Antennae</italic></bold> membranous and distinctly convex basal membranous article bearing one relatively long conical sensorium and four sensilla: three basiconica and single ampullaceum (Fig. <xref ref-type="fig" rid="F17">17B</xref>).</p><p><bold><italic>Clypeus</italic></bold> (Fig. <xref ref-type="fig" rid="F17">17C</xref>) ~ 3× as wide as long with two relatively long <italic>cls</italic>, located posterolaterally, with single sensillum; fused to labrum.</p><p><bold><italic>Mouth parts</italic>.</bold> Labrum (Fig. <xref ref-type="fig" rid="F17">17C</xref>) ~ 3× as wide as long, with three piliform <italic>lms</italic>, relatively long, <italic>lms<sub>3</sub></italic> slightly shorter than others; <italic>lms<sub>1</sub></italic> located anteromedially, <italic>lms<sub>2</sub></italic> located partly close to clypeus, and <italic>lms<sub>3</sub></italic> located anterolaterally. Epipharynx (Fig. <xref ref-type="fig" rid="F17">17D</xref>) with three very long digitate <italic>als</italic>, almost identical in length; with two piliform <italic>ams</italic>, equal in length, and one short, digitate <italic>mes</italic>; labral rods indistinct, narrow. Mandibles (Fig. <xref ref-type="fig" rid="F17">17E</xref>) with two relatively long, piliform <italic>mds</italic>, located in distinct holes. Maxilla (Fig. <xref ref-type="fig" rid="F17">17F</xref>): stipes with one <italic>stps</italic>, two <italic>pfs</italic> and one sensillum, without <italic>mbs</italic>; <italic>stps</italic> and both <italic>pfs</italic> long; mala with five moderately elongate digitate <italic>dms</italic>; four <italic>vms</italic>, different in length, two setae short, and two setae very short. Maxillary palpi with two palpomeres; length ratio of basal and distal palpomeres: 1:1.2. Praelabium (Fig. <xref ref-type="fig" rid="F17">17F</xref>) oval, with one medium <italic>prms</italic>; ligula with rounded margin and two very short <italic>ligs</italic>; premental sclerite broad, well visible. Postlabium (Fig. <xref ref-type="fig" rid="F17">17F</xref>) with three <italic>pms</italic>, short <italic>pms<sub>1</sub></italic>, very long <italic>pms<sub>2</sub></italic> and short <italic>pms<sub>3</sub></italic>, all located laterally; membranous area densely and distinctly asperate.</p><p><bold><italic>Thorax</italic>.</bold> Prothorax (Fig. <xref ref-type="fig" rid="F18">18A</xref>) with nine long and one minute <italic>prns</italic>; two long <italic>ps</italic>; and two very short <italic>eus</italic>. Mesothorax (Fig. <xref ref-type="fig" rid="F18">18A</xref>) with two minute <italic>prs</italic>; one medium and two long <italic>pds</italic>; one long <italic>as</italic>; two long and one minute <italic>ss</italic>; one long <italic>eps</italic>; one long <italic>ps</italic>; and one short <italic>eus</italic>. Chaetotaxy of metathorax (Fig. <xref ref-type="fig" rid="F18">18A</xref>) almost identical to that of mesothorax. Each pedal area of thoracic segments well separated, with one long, two medium and two very short to minute <italic>pda</italic>.</p><fig id="F18" position="float" orientation="portrait"><object-id xmlns:xlink="http://www.w3.org/1999/xlink" content-type="doi" xlink:type="simple">10.3897/zookeys.1090.78741.figure18</object-id><object-id xmlns:xlink="http://www.w3.org/1999/xlink" content-type="arpha" xlink:type="simple">82611835-5F54-5D65-A5AE-236827B6129E</object-id><label>Figure 18.</label><caption><p><italic><tp:taxon-name><tp:taxon-name-part taxon-name-part-type="genus" reg="Gymnetron">Gymnetron</tp:taxon-name-part><tp:taxon-name-part taxon-name-part-type="species" reg="melanarium">melanarium</tp:taxon-name-part></tp:taxon-name></italic> (Germar) mature larva, habitus <bold>A</bold> lateral view of thoracic segments <bold>B</bold> lateral view of abdominal segment I <bold>C</bold> lateral view of abdominal segments VI–X. Abbreviations: Th1–3 – numbers of thoracic segments, Ab1–10 – numbers of abdominal segments; setae: <italic>as</italic> – alar, <italic>ds</italic> – dorsal, <italic>eps</italic> – epipleural, <italic>eus</italic> – eusternal, <italic>lsts</italic> – laterosternal, <italic>pda</italic> – pedal, <italic>pds</italic> – postdorsal, <italic>prns</italic> – pronotal, <italic>prs</italic> – prodorsal, <italic>ss</italic> – spiracular, <italic>ps</italic> – pleural, <italic>sts</italic> – sternal, <italic>ts</italic> – terminal.</p></caption><graphic xmlns:xlink="http://www.w3.org/1999/xlink" xlink:href="zookeys-1090-045-g018.jpg" position="float" orientation="portrait" xlink:type="simple" id="oo_662250.jpg"><uri content-type="original_file" xlink:type="simple">https://binary.pensoft.net/fig/662250</uri></graphic></fig><p><bold><italic>Abdomen</italic>.</bold> Spiracles on abdominal segments I–VI placed medially and functional, spiracles on abdominal segment VII not functional, and abdominal segment VIII with atrophied spiracles. Abdominal segments I–VI (Fig. <xref ref-type="fig" rid="F18">18B, C</xref>) with one minute <italic>prs</italic>; one long and one medium <italic>pds</italic>; one long and one very short to minute <italic>ss</italic>; one long <italic>eps</italic>; one relatively long <italic>ps</italic>; without <italic>lsts</italic> and two very short <italic>eus</italic>. Abdominal segments VII–VIII (Fig. <xref ref-type="fig" rid="F18">18C</xref>) without <italic>prs</italic>; one long and one medium <italic>pds</italic>; one very short to minute <italic>ss</italic>; one long <italic>eps</italic>; one long <italic>ps</italic>; and two very short <italic>eus</italic>. Abdominal segment IX (Fig. <xref ref-type="fig" rid="F18">18C</xref>) with one relatively long <italic>ds</italic>; one relatively long <italic>ps</italic>; and one medium <italic>sts</italic>. Abdominal segment X (Fig. <xref ref-type="fig" rid="F18">18C</xref>) with one very short seta (<italic>ts</italic>).</p></tp:treatment-sec><tp:treatment-sec sec-type="description" id="SECID0EE5AI"><title>Description of pupa</title><p>(Figs <xref ref-type="fig" rid="F19">19A–C</xref>, <xref ref-type="fig" rid="F20">20A–C</xref>). <bold><italic>Measurements</italic></bold> (in mm). Body length: 2.12–2.32. Body width: 1.25–1.32. Thorax width: 0.75–0.82.</p><p><bold><italic>Body</italic>.</bold> Yellowish, pronotal protuberances (p-pr) sclerotized, smooth; head, rostrum, antennae, dorsal parts of meso- and metanotum, and apical parts of femora brownish. Rostrum rather slender. Pronotal protuberances well separated. Pronotum 1.8× as wide as long. Mesonotum slightly smaller than metanotum. Urogomphi reduced, conical, with sclerotized apex. Abdominal segment VIII with conical abdominal protuberance dorsally (a-pr) having acute, sclerotized apex (Fig. <xref ref-type="fig" rid="F19">19A–C</xref>).</p><fig id="F19" position="float" orientation="portrait"><object-id xmlns:xlink="http://www.w3.org/1999/xlink" content-type="doi" xlink:type="simple">10.3897/zookeys.1090.78741.figure19</object-id><object-id xmlns:xlink="http://www.w3.org/1999/xlink" content-type="arpha" xlink:type="simple">208F3A67-929A-5DBD-8BAC-BC1C6ECC7868</object-id><label>Figure 19.</label><caption><p><italic><tp:taxon-name><tp:taxon-name-part taxon-name-part-type="genus" reg="Gymnetron">Gymnetron</tp:taxon-name-part><tp:taxon-name-part taxon-name-part-type="species" reg="melanarium">melanarium</tp:taxon-name-part></tp:taxon-name></italic> (Germar) pupa habitus <bold>A</bold> ventral view <bold>B</bold> lateral view <bold>C</bold> dorsal view. Scale bars: 0.5 mm.</p></caption><graphic xmlns:xlink="http://www.w3.org/1999/xlink" xlink:href="zookeys-1090-045-g019.jpg" position="float" orientation="portrait" xlink:type="simple" id="oo_662251.jpg"><uri content-type="original_file" xlink:type="simple">https://binary.pensoft.net/fig/662251</uri></graphic></fig><p><bold><italic>Chaetotaxy</italic>.</bold> Sparse, setae rather short to moderately elongate, transparent. Head with two <italic>os</italic>, different in length. Rostrum with one <italic>rs</italic>. Setae on head and rostrum straight, as long as those on prothorax (Fig. <xref ref-type="fig" rid="F20">20B</xref>). Pronotum with two <italic>as</italic>, two <italic>ls</italic>, two <italic>ds</italic> and four <italic>pls</italic>; <italic>ds<sub>1</sub></italic><sub>–<italic>2</italic></sub> and <italic>ls<sub>2</sub></italic> slightly shorter than other pronotal setae. Dorsal parts of meso- and metathorax with two setae placed medially. Apex of femora with two <italic>fes</italic> equal in length (Fig. <xref ref-type="fig" rid="F20">20A–C</xref>). Abdominal segments I–VIII with five short, equally long setae dorsally: first placed antero-medially, the others distributed in regular line along posterior margin of segment. All dorsal abdominal setae short, almost equal in length. Each lateral part of abdominal segments I–VIII with one elongated seta. Ventral parts of abdominal segments I–VIII with three medium setae. Abdominal segment IX with two very short setae ventrally (Fig. <xref ref-type="fig" rid="F20">20A–C</xref>).</p><fig id="F20" position="float" orientation="portrait"><object-id xmlns:xlink="http://www.w3.org/1999/xlink" content-type="doi" xlink:type="simple">10.3897/zookeys.1090.78741.figure20</object-id><object-id xmlns:xlink="http://www.w3.org/1999/xlink" content-type="arpha" xlink:type="simple">ED0A372E-F377-5300-9825-3DCD1F13CD27</object-id><label>Figure 20.</label><caption><p><italic><tp:taxon-name><tp:taxon-name-part taxon-name-part-type="genus" reg="Gymnetron">Gymnetron</tp:taxon-name-part><tp:taxon-name-part taxon-name-part-type="species" reg="melanarium">melanarium</tp:taxon-name-part></tp:taxon-name></italic> (Germar) pupa habitus <bold>A</bold> ventral view <bold>B</bold> dorsal view <bold>C</bold> lateral view. Abbreviations: a–pr – abdominal protuberances, p–pr – pronotal protuberances, ur – urogomphi; setae: <italic>as</italic> – apical, <italic>d</italic> – dorsal, <italic>ds</italic> – discal, <italic>fes</italic> – femoral, <italic>l</italic>, <italic>ls</italic> – lateral, <italic>os</italic> – orbital, <italic>pls</italic> – posterolateral, <italic>rs</italic> – rostral, <italic>v</italic> – ventral.</p></caption><graphic xmlns:xlink="http://www.w3.org/1999/xlink" xlink:href="zookeys-1090-045-g020.jpg" position="float" orientation="portrait" xlink:type="simple" id="oo_662252.jpg"><uri content-type="original_file" xlink:type="simple">https://binary.pensoft.net/fig/662252</uri></graphic></fig></tp:treatment-sec><tp:treatment-sec sec-type="notes" id="SECID0E3CBI"><title>Biological notes.</title><p>Previously the larva of this species was observed on <italic><tp:taxon-name><tp:taxon-name-part taxon-name-part-type="genus" reg="Veronica">Veronica</tp:taxon-name-part><tp:taxon-name-part taxon-name-part-type="species" reg="serpyllifolia">serpyllifolia</tp:taxon-name-part></tp:taxon-name></italic> L., on the stems where it produces a small uni- or bilocular gall in which metamorphosis takes place. The adult emerges from the gall at the end of summer and hibernates in the soil (<xref ref-type="bibr" rid="B21">Hustache 1931</xref>; <xref ref-type="bibr" rid="B20">Hoffmann 1958</xref>). The adult has also been collected on other <italic><tp:taxon-name><tp:taxon-name-part taxon-name-part-type="genus" reg="Veronica">Veronica</tp:taxon-name-part></tp:taxon-name></italic> species such as <italic><tp:taxon-name><tp:taxon-name-part taxon-name-part-type="genus" reg="Veronica">V.</tp:taxon-name-part><tp:taxon-name-part taxon-name-part-type="species" reg="agrestis">agrestis</tp:taxon-name-part></tp:taxon-name></italic> L., <tp:taxon-name><tp:taxon-name-part taxon-name-part-type="genus" reg="Veronica">V.</tp:taxon-name-part><tp:taxon-name-part taxon-name-part-type="species" reg="austriaca">austriaca</tp:taxon-name-part><tp:taxon-name-part taxon-name-part-type="infraspecific-rank">subsp.</tp:taxon-name-part><tp:taxon-name-part taxon-name-part-type="subspecies" reg="austriaca">austriaca</tp:taxon-name-part></tp:taxon-name> L., <italic><tp:taxon-name><tp:taxon-name-part taxon-name-part-type="genus" reg="Veronica">V.</tp:taxon-name-part><tp:taxon-name-part taxon-name-part-type="species" reg="chamaedrys">chamaedrys</tp:taxon-name-part></tp:taxon-name></italic> L., <italic><tp:taxon-name><tp:taxon-name-part taxon-name-part-type="genus" reg="Veronica">V.</tp:taxon-name-part><tp:taxon-name-part taxon-name-part-type="species" reg="officinalis">officinalis</tp:taxon-name-part></tp:taxon-name></italic> L, and <italic><tp:taxon-name><tp:taxon-name-part taxon-name-part-type="genus" reg="Veronica">V.</tp:taxon-name-part><tp:taxon-name-part taxon-name-part-type="species" reg="teucrium">teucrium</tp:taxon-name-part></tp:taxon-name></italic> (L.) D.A. Webb (<xref ref-type="bibr" rid="B20">Hoffmann 1958</xref>; <xref ref-type="bibr" rid="B24">Koch 1992</xref>; <xref ref-type="bibr" rid="B43">Sprick 1997</xref>). In Serbia, the development of <italic><tp:taxon-name><tp:taxon-name-part taxon-name-part-type="genus" reg="Gymnetron">G.</tp:taxon-name-part><tp:taxon-name-part taxon-name-part-type="species" reg="melanarium">melanarium</tp:taxon-name-part></tp:taxon-name></italic> is restricted to the seed capsules of <tp:taxon-name><tp:taxon-name-part taxon-name-part-type="genus" reg="Veronica">Veronica</tp:taxon-name-part><tp:taxon-name-part taxon-name-part-type="species" reg="austriaca">austriaca</tp:taxon-name-part><tp:taxon-name-part taxon-name-part-type="infraspecific-rank">subsp.</tp:taxon-name-part><tp:taxon-name-part taxon-name-part-type="subspecies" reg="jacquinii">jacquinii</tp:taxon-name-part></tp:taxon-name> (Baumg.) Watzl, which is new information. Nearly 90% of the seed capsules are infested with one or two larvae. The larvae are seed feeders and development occurs in the basal part of the strongly flattened, glossy and glabrous seed capsules with no visible sign of larval presence. Oviposition takes place from mid-May onwards and the new generation of adults emerges during July.</p></tp:treatment-sec><tp:treatment-sec sec-type="remarks" id="SECID0EBHBI"><title>Remarks and comparative notes.</title><p>This species belongs to a group of very similar species characterized by slender subrectangular elytra, rostrum in lateral view tapered from the antennal insertion to the apex, and short protibiae in the female. There are no particular phylogenetic affinities with the adult (see <xref ref-type="bibr" rid="B7">Caldara 2008a</xref>) and pupal stages (abdominal protuberance short, triangular, head with 2 <italic>os</italic>) of the other species described here. By contrast, the larvae share several characters with <italic><tp:taxon-name><tp:taxon-name-part taxon-name-part-type="genus" reg="Gymnetron">G.</tp:taxon-name-part><tp:taxon-name-part taxon-name-part-type="species" reg="rotundicolle">rotundicolle</tp:taxon-name-part></tp:taxon-name></italic>, e.g., the praedorsal segment on abdominal segments with one <italic>pds</italic>, the epicranium lacking <italic>fs<sub>3</sub></italic>, and the conical layout of the labral setae.</p></tp:treatment-sec><ref-list><ref id="B21"><mixed-citation xmlns:xlink="http://www.w3.org/1999/xlink" xlink:type="simple"><person-group><name name-style="western"><surname>Hustache</surname><given-names>A</given-names></name></person-group> (<year>1931</year>) <article-title><tp:taxon-name><tp:taxon-name-part taxon-name-part-type="family">Curculionidae</tp:taxon-name-part></tp:taxon-name> Gallo-Rhénans. <tp:taxon-name><tp:taxon-name-part taxon-name-part-type="tribe">Mecinini</tp:taxon-name-part></tp:taxon-name>.</article-title><source>Annales de la Société Entomologique de France</source><volume>100</volume>: <fpage>399</fpage>–<lpage>435</lpage>.</mixed-citation></ref><ref id="B20"><mixed-citation xmlns:xlink="http://www.w3.org/1999/xlink" xlink:type="simple"><person-group><name name-style="western"><surname>Hoffmann</surname><given-names>A</given-names></name></person-group> (<year>1958</year>) <article-title>Coléoptères Curculionides (Troisième partie).</article-title><source>Faune de France</source><volume>62</volume>: <fpage>1209</fpage>–<lpage>1839</lpage>. [Le Chevalier, Paris]</mixed-citation></ref><ref id="B24"><mixed-citation xmlns:xlink="http://www.w3.org/1999/xlink" xlink:type="simple"><person-group><name name-style="western"><surname>Koch</surname><given-names>K</given-names></name></person-group> (<year>1992</year>) <source>Die Käfer Mitteleuropas. Vol. 3 (Ökologie).</source><publisher-name>Goecke &amp; Evers</publisher-name>, <publisher-loc>Krefeld</publisher-loc>, <size units="page">389 pp</size>.</mixed-citation></ref><ref id="B43"><mixed-citation xmlns:xlink="http://www.w3.org/1999/xlink" xlink:type="simple"><person-group><name name-style="western"><surname>Sprick</surname><given-names>P</given-names></name></person-group> (<year>1997</year>) <article-title>Beiträge zur Ökologie phytophager Käfer (Col. <tp:taxon-name><tp:taxon-name-part taxon-name-part-type="family">Chrysomelidae</tp:taxon-name-part></tp:taxon-name>, <tp:taxon-name><tp:taxon-name-part taxon-name-part-type="superfamily">Curculionoidea</tp:taxon-name-part></tp:taxon-name>). II. Plausibilitätsprüfungen von Wirtspflanzenangaben bei phytophagen Käfern unter besonderer Berücksichtigung sekündärer Pflanzeninhaltsstoffe.</article-title><source>Mitteilungen der Arbeitsgemeinschaft Rheinischer Koleopterologen</source><volume>7</volume>(<issue>2</issue>): <fpage>73</fpage>–<lpage>104</lpage>.</mixed-citation></ref><ref id="B7"><mixed-citation xmlns:xlink="http://www.w3.org/1999/xlink" xlink:type="simple"><person-group><name name-style="western"><surname>Caldara</surname><given-names>R</given-names></name></person-group> (<year>2008a</year>) <article-title>Revisione delle specie paleartiche del genere <italic><tp:taxon-name><tp:taxon-name-part taxon-name-part-type="genus">Gymnetron</tp:taxon-name-part></tp:taxon-name></italic> (<tp:taxon-name><tp:taxon-name-part taxon-name-part-type="class">Insecta</tp:taxon-name-part></tp:taxon-name>, <tp:taxon-name><tp:taxon-name-part taxon-name-part-type="order">Coleoptera</tp:taxon-name-part></tp:taxon-name>: <tp:taxon-name><tp:taxon-name-part taxon-name-part-type="family">Curculionidae</tp:taxon-name-part></tp:taxon-name>).</article-title><source>Aldrovandia</source><volume>4</volume>: <fpage>27</fpage>–<lpage>104</lpage>.</mixed-citation></ref></ref-list></tp:taxon-treatment>
