# Supplementary material for: ﻿Description of immature stages of Gymnetron species (Coleoptera, Curculionidae, Curculioninae), with particular emphasis on the diagnostic morphological characters at the generic and specific levels
Source: Zookeys. 2022 Mar 23;1090:45–84. doi: 10.3897/zookeys.1090.78741 (PMC8967815; doi:10.3897/zookeys.1090.78741)
Supplement: XML Treatment for Gymnetron villosulum [file zookeys.1090.78741-treatment6.xml]

<!DOCTYPE tp:taxon-treatment
  PUBLIC "-//TaxonX//DTD Taxonomic Treatment Publishing DTD v0 20100105//EN" "tax-treatment-NSO.dtd">
<tp:taxon-treatment xmlns:tp="http://www.plazi.org/taxpub"><tp:treatment-meta><kwd-group><label>Taxon classification</label><kwd>
                <named-content content-type="kingdom">Animalia</named-content>
              </kwd><kwd>
                <named-content content-type="order">Coleoptera</named-content>
              </kwd><kwd>
                <named-content content-type="family">Curculionidae</named-content>
              </kwd></kwd-group><mixed-citation publication-type="journal"><person-group><name><surname>Skuhrovec</surname><given-names>Jiří</given-names></name><name><surname>Gosik</surname><given-names>Rafał</given-names></name><name><surname>Caldara</surname><given-names>Roberto</given-names></name><name><surname>Toševski</surname><given-names>Ivo</given-names></name><name><surname>Batyra</surname><given-names>Aleksandra</given-names></name></person-group><article-title>﻿Description of immature stages of <italic><tp:taxon-name><tp:taxon-name-part taxon-name-part-type="genus" reg="Gymnetron">Gymnetron</tp:taxon-name-part></tp:taxon-name></italic> species (<tp:taxon-name><tp:taxon-name-part taxon-name-part-type="order">Coleoptera</tp:taxon-name-part></tp:taxon-name>, <tp:taxon-name><tp:taxon-name-part taxon-name-part-type="family">Curculionidae</tp:taxon-name-part></tp:taxon-name>, <tp:taxon-name><tp:taxon-name-part taxon-name-part-type="subfamily">Curculioninae</tp:taxon-name-part></tp:taxon-name>), with particular emphasis on the diagnostic morphological characters at the generic and specific levels</article-title><source>Zookeys</source><day>23</day><month>03</month><year>2022</year><volume>1090</volume><fpage>45</fpage><lpage>84</lpage><pub-id pub-id-type="doi">10.3897/zookeys.1090.78741</pub-id></mixed-citation></tp:treatment-meta><tp:nomenclature><label>﻿</label><tp:taxon-name>
              <object-id xmlns:xlink="http://www.w3.org/1999/xlink" content-type="arpha" xlink:type="simple">ADB0D1D2-2375-5249-A786-687F3865040A</object-id>
              <tp:taxon-name-part taxon-name-part-type="genus" reg="Gymnetron">Gymnetron</tp:taxon-name-part>
              <tp:taxon-name-part taxon-name-part-type="species" reg="villosulum">villosulum</tp:taxon-name-part>
            </tp:taxon-name><tp:taxon-authority>Gyllenhal, 1838</tp:taxon-authority></tp:nomenclature><tp:treatment-sec sec-type="material" id="SECID0ECJBI"><title>Material examined.</title><p>Serbia, Boljetin, GPS <named-content xmlns:xlink="http://www.w3.org/1999/xlink" content-type="dwc:verbatimCoordinates" xlink:type="simple"><named-content content-type="geo-json" specific-use="{&#34;type&#34;:&#34;Point&#34;,&#34;coordinates&#34;:[22.015350,44.516217]}" id="NCID0ELJBI" xlink:type="simple">44°30.973'N, 22°0.921'E</named-content></named-content>, 139 m, ex gall <italic><tp:taxon-name><tp:taxon-name-part taxon-name-part-type="genus" reg="Veronica">Veronica</tp:taxon-name-part><tp:taxon-name-part taxon-name-part-type="species" reg="anagallis-aquatica">anagallis-aquatica</tp:taxon-name-part></tp:taxon-name></italic>, 16.07.2012, leg. Toševski (3 larvae and 1 pupa).</p></tp:treatment-sec><tp:treatment-sec sec-type="description" id="SECID0E2JBI"><title>Description of mature larva</title><p>(Figs <xref ref-type="fig" rid="F21">21A, B</xref>, <xref ref-type="fig" rid="F22">22A–F</xref>, <xref ref-type="fig" rid="F23">23A–C</xref>). <bold><italic>Measurements</italic></bold> (in mm). Body length: 2.25–2.46. The widest point in the body (meso- and metathorax) measures up to 1.20. Head width: 0.40–0.51.</p><p><bold><italic>General</italic>.</bold> Body elongate, slender, weakly curved, rounded in cross section (Fig. <xref ref-type="fig" rid="F21">21A</xref>).</p><fig id="F21" position="float" orientation="portrait"><object-id xmlns:xlink="http://www.w3.org/1999/xlink" content-type="doi" xlink:type="simple">10.3897/zookeys.1090.78741.figure21</object-id><object-id xmlns:xlink="http://www.w3.org/1999/xlink" content-type="arpha" xlink:type="simple">D3CDE92C-AB17-5FF4-8CB6-C0DCBCB19D39</object-id><label>Figure 21.</label><caption><p><italic><tp:taxon-name><tp:taxon-name-part taxon-name-part-type="genus" reg="Gymnetron">Gymnetron</tp:taxon-name-part><tp:taxon-name-part taxon-name-part-type="species" reg="villosulum">villosulum</tp:taxon-name-part></tp:taxon-name></italic> Gyllenhal mature larva <bold>A</bold> habitus <bold>B</bold> head, dorsal view. Scale bar: 1 mm.</p></caption><graphic xmlns:xlink="http://www.w3.org/1999/xlink" xlink:href="zookeys-1090-045-g021.jpg" position="float" orientation="portrait" xlink:type="simple" id="oo_662253.jpg"><uri content-type="original_file" xlink:type="simple">https://binary.pensoft.net/fig/662253</uri></graphic></fig><p><bold><italic>Colouration</italic>.</bold> Head dark brown (Fig. <xref ref-type="fig" rid="F21">21B</xref>). All thoracic and abdominal segments white with many reddish or brown asperities (Fig. <xref ref-type="fig" rid="F21">21A</xref>).</p><p><bold><italic>Vestiture</italic>.</bold> Setae on body thin, orange, distinctly different in length (minute to very short or long).</p><p><bold><italic>Head capsule</italic></bold> (Figs <xref ref-type="fig" rid="F21">21B</xref>, <xref ref-type="fig" rid="F22">22A</xref>). Head suboval, flattened laterally, endocarinal line present, clearly extending to 1/3 of the length of frons. Frontal sutures on head very broad and distinct. Stemma, in the form of a very small pigmented spot with convex cornea. <italic>Des<sub>1</sub></italic> short, located in middle of central part of epicranium; <italic>des<sub>2</sub></italic> absent; relatively long <italic>des<sub>3</sub></italic> located anteriorly on epicranium close to border with frontal suture; <italic>des<sub>4</sub></italic> absent; <italic>des<sub>5</sub></italic> long, located anterolaterally (Fig. <xref ref-type="fig" rid="F22">22A</xref>). <italic>Fs<sub>1</sub></italic> absent; <italic>fs<sub>2</sub></italic> relatively long, located medially; <italic>fs<sub>3</sub></italic> absent; <italic>fs<sub>4</sub></italic> relatively long, located anteriorly; and <italic>fs<sub>5</sub></italic> long, located anterolaterally, close to antenna (Fig. <xref ref-type="fig" rid="F22">22A</xref>). <italic>Les<sub>1</sub></italic> and <italic>les<sub>2</sub></italic> as long as <italic>des<sub>5</sub></italic>; <italic>ves</italic> short. Epicranial area with two postepicranial setae.</p><fig id="F22" position="float" orientation="portrait"><object-id xmlns:xlink="http://www.w3.org/1999/xlink" content-type="doi" xlink:type="simple">10.3897/zookeys.1090.78741.figure22</object-id><object-id xmlns:xlink="http://www.w3.org/1999/xlink" content-type="arpha" xlink:type="simple">F8B68FFB-6252-57DC-A366-A7BA36EDD8FB</object-id><label>Figure 22.</label><caption><p><italic><tp:taxon-name><tp:taxon-name-part taxon-name-part-type="genus" reg="Gymnetron">Gymnetron</tp:taxon-name-part><tp:taxon-name-part taxon-name-part-type="species" reg="villosulum">villosulum</tp:taxon-name-part></tp:taxon-name></italic> Gyllenhal mature larva, head and mouth parts <bold>A</bold> head <bold>B</bold> antenna <bold>C</bold> clypeus and labrum <bold>D</bold> epipharynx <bold>E</bold> left mandible <bold>F</bold> maxillolabial complex. Abbreviations: at – antenna, lr – labral rods, sb – sensillum basiconicum, Se – sensorium, st – stemma; setae: <italic>als</italic> – anteriolateral, <italic>ams</italic> – anteromedial, <italic>cls</italic> – clypeal, <italic>des</italic> – dorsal epicranial, <italic>dms</italic> – dorsal malar, <italic>fs</italic> – frontal epicranial, <italic>les</italic> – lateral epicranial, <italic>ligs</italic> – ligular, <italic>lms</italic> – labral, <italic>mds</italic> – mandibular dorsal, <italic>mpxs</italic> – maxillary palps, <italic>pes</italic> – postepicranial, <italic>pfs</italic> – palpiferal, <italic>pms</italic> – postmental, <italic>prms</italic> – premental, <italic>stps</italic> – stipital, <italic>ves</italic> – ventral, <italic>vms</italic> – ventral malar.</p></caption><graphic xmlns:xlink="http://www.w3.org/1999/xlink" xlink:href="zookeys-1090-045-g022.jpg" position="float" orientation="portrait" xlink:type="simple" id="oo_662254.jpg"><uri content-type="original_file" xlink:type="simple">https://binary.pensoft.net/fig/662254</uri></graphic></fig><p><bold><italic>Antennae</italic></bold> membranous and distinctly convex basal membranous article bearing one relatively long conical sensorium and four sensilla basiconica (Fig. <xref ref-type="fig" rid="F22">22B</xref>).</p><p><bold><italic>Clypeus</italic></bold> (Fig. <xref ref-type="fig" rid="F22">22C</xref>) ~ 3–4× as wide as long with two relatively long <italic>cls</italic>, located posterolaterally, without sensillum; fused to labrum.</p><p><bold><italic>Mouth parts</italic>.</bold> Labrum (Fig. <xref ref-type="fig" rid="F22">22C</xref>) ~ 4× as wide as long, with three piliform <italic>lms</italic>, relatively long, almost of equal length; <italic>lms<sub>1</sub></italic> located anteromedially, <italic>lms<sub>2</sub></italic> partly located close to clypeus, and <italic>lms<sub>3</sub></italic> located anterolaterally. Epipharynx (Fig. <xref ref-type="fig" rid="F22">22D</xref>) with two very long digitate <italic>als</italic>, almost identical in length; with three <italic>ams</italic> of different length, <italic>ams<sub>1</sub></italic> and <italic>ams<sub>2</sub></italic> piliform and short, digitate <italic>ams<sub>3</sub></italic> and enlarged in middle; without <italic>mes</italic>; labral rods indistinct, irregular in shape. Mandibles (Fig. <xref ref-type="fig" rid="F22">22E</xref>) with two relatively long, piliform <italic>mds</italic>, located in distinct holes. Maxilla (Fig. <xref ref-type="fig" rid="F22">22F</xref>): stipes with one <italic>stps</italic>, two <italic>pfs</italic> and without <italic>mbs</italic> and sensillum, <italic>stps</italic> and <italic>pfs<sub>1</sub></italic> long, <italic>pfs<sub>2</sub></italic> relatively long; mala with four short digitate <italic>dms</italic>; three <italic>vms</italic>, different lengths, one seta very short, and two setae minute. Maxillary palpi with two palpomeres; length ratio of basal and distal palpomeres: 1:0.5. Praelabium (Fig. <xref ref-type="fig" rid="F22">22F</xref>) oval, with one long <italic>prms</italic>; ligula with sinuate margin and two very short <italic>ligs</italic>; premental sclerite broad, well visible. Postlabium (Fig. <xref ref-type="fig" rid="F22">22F</xref>) with two <italic>pms</italic>, <italic>pms<sub>1</sub></italic> absent, short <italic>pms<sub>2</sub></italic> located laterally and very long <italic>pms<sub>3</sub></italic> located medially; membranous area sparsely and finely asperate.</p><p><bold><italic>Thorax</italic>.</bold> Prothorax (Fig. <xref ref-type="fig" rid="F23">23A</xref>) with six long and two very short to minute <italic>prns</italic>, small pigmented dorsal sclerite present with two long <italic>prns</italic>, this sclerite subdivided into two triangular plates medially; two long <italic>ps</italic>; and two short to very short <italic>eus</italic>. Mesothorax (Fig. <xref ref-type="fig" rid="F23">23A</xref>) with two very short to minute <italic>prs</italic>, two long <italic>pds</italic>; one long <italic>as</italic>; one long and two very short to minute <italic>ss</italic>; one long <italic>eps</italic>; one long <italic>ps</italic>; and two short <italic>eus</italic>. Chaetotaxy of metathorax (Fig. <xref ref-type="fig" rid="F23">23A</xref>) almost identical to that of mesothorax. Each pedal area of thoracic segments well separated, with three long and one very short to minute <italic>pda</italic>.</p><fig id="F23" position="float" orientation="portrait"><object-id xmlns:xlink="http://www.w3.org/1999/xlink" content-type="doi" xlink:type="simple">10.3897/zookeys.1090.78741.figure23</object-id><object-id xmlns:xlink="http://www.w3.org/1999/xlink" content-type="arpha" xlink:type="simple">15785BF7-032C-5C7E-B8A2-235B430E4FD9</object-id><label>Figure 23.</label><caption><p><italic><tp:taxon-name><tp:taxon-name-part taxon-name-part-type="genus" reg="Gymnetron">Gymnetron</tp:taxon-name-part><tp:taxon-name-part taxon-name-part-type="species" reg="villosulum">villosulum</tp:taxon-name-part></tp:taxon-name></italic> Gyllenhal mature larva, habitus <bold>A</bold> lateral view of thoracic segments <bold>B</bold> lateral view of abdominal segment I <bold>C</bold> lateral view of abdominal segments VI–X. Abbreviations: Th1–3 – numbers of thoracic segments, Ab1–10 – numbers of abdominal segments; setae: <italic>as</italic> – alar, <italic>ds</italic> – dorsal, <italic>eps</italic> – epipleural, <italic>eus</italic> – eusternal, <italic>lsts</italic> – laterosternal, <italic>pda</italic> – pedal, <italic>pds</italic> – postdorsal, <italic>prns</italic> – pronotal, <italic>prs</italic> – prodorsal, <italic>ss</italic> – spiracular, <italic>ps</italic> – pleural, <italic>sts</italic> – sternal, <italic>ts</italic> – terminal.</p></caption><graphic xmlns:xlink="http://www.w3.org/1999/xlink" xlink:href="zookeys-1090-045-g023.jpg" position="float" orientation="portrait" xlink:type="simple" id="oo_662255.jpg"><uri content-type="original_file" xlink:type="simple">https://binary.pensoft.net/fig/662255</uri></graphic></fig><p><bold><italic>Abdomen</italic>.</bold> Spiracles on abdominal segments I–VI close to the anterior margin and functional, spiracles on abdominal segment VII not functional, and abdominal segment VIII with atrophied spiracles. Abdominal segments I–VI (Fig. <xref ref-type="fig" rid="F23">23B, C</xref>) with one short and one minute <italic>prs</italic>; one long <italic>pds</italic>; one long and one very short to minute <italic>ss</italic>; one long <italic>eps</italic>; one relatively long <italic>ps</italic>; one short <italic>lsts</italic>; and two very short and sometimes one additional minute <italic>eus</italic>. Abdominal segments VII–VIII (Fig. <xref ref-type="fig" rid="F23">23C</xref>) with one very short <italic>prs</italic>; one long <italic>pds</italic>; one long and one very short to minute <italic>ss</italic>; one long <italic>eps</italic>; one relatively long <italic>ps</italic>; one short <italic>lsts</italic>; and two very short and sometimes one additional minute <italic>eus</italic>. Abdominal segment IX (Fig. <xref ref-type="fig" rid="F23">23C</xref>) with one relatively long <italic>ds</italic>; two relatively long <italic>ps</italic>; and one short to very short <italic>sts</italic>. Abdominal segment X (Fig. <xref ref-type="fig" rid="F23">23C</xref>) with one very short seta (<italic>ts</italic>).</p></tp:treatment-sec><tp:treatment-sec sec-type="description" id="SECID0E6ZBI"><title>Description of pupa</title><p>(Figs <xref ref-type="fig" rid="F24">24A–C</xref>, <xref ref-type="fig" rid="F25">25A–C</xref>). <bold><italic>Measurements</italic></bold> (in mm). Body length: 2.24–2.73. Body width: 1.30–1.55. Thorax width: 0.82–0.88.</p><fig id="F24" position="float" orientation="portrait"><object-id xmlns:xlink="http://www.w3.org/1999/xlink" content-type="doi" xlink:type="simple">10.3897/zookeys.1090.78741.figure24</object-id><object-id xmlns:xlink="http://www.w3.org/1999/xlink" content-type="arpha" xlink:type="simple">CC9BE85D-0383-5412-8656-73EF4C38EFCD</object-id><label>Figure 24.</label><caption><p><italic><tp:taxon-name><tp:taxon-name-part taxon-name-part-type="genus" reg="Gymnetron">Gymnetron</tp:taxon-name-part><tp:taxon-name-part taxon-name-part-type="species" reg="villosulum">villosulum</tp:taxon-name-part></tp:taxon-name></italic> Gyllenhal pupa habitus <bold>A</bold> ventral view <bold>B</bold> dorsal view. Scale bars: 1 mm.</p></caption><graphic xmlns:xlink="http://www.w3.org/1999/xlink" xlink:href="zookeys-1090-045-g024.jpg" position="float" orientation="portrait" xlink:type="simple" id="oo_662256.jpg"><uri content-type="original_file" xlink:type="simple">https://binary.pensoft.net/fig/662256</uri></graphic></fig><p><bold><italic>Body</italic>.</bold> Brownish, pronotal protuberances (p-pr) sclerotized, smooth; head, rostrum and pronotum darker than rest of body. Rostrum moderately slender. Pronotal protuberances fused at basis. Pronotum 2.2× as wide as long. Mesonotum distinctly smaller than metanotum. Urogomphi short, conical, with sclerotized apices. Abdominal segment VIII with rounded, prominent abdominal protuberance dorsally (Fig. <xref ref-type="fig" rid="F25">25A, B</xref>).</p><fig id="F25" position="float" orientation="portrait"><object-id xmlns:xlink="http://www.w3.org/1999/xlink" content-type="doi" xlink:type="simple">10.3897/zookeys.1090.78741.figure25</object-id><object-id xmlns:xlink="http://www.w3.org/1999/xlink" content-type="arpha" xlink:type="simple">E7F18213-A99D-5F77-B72B-A4584215BB6B</object-id><label>Figure 25.</label><caption><p><italic><tp:taxon-name><tp:taxon-name-part taxon-name-part-type="genus" reg="Gymnetron">Gymnetron</tp:taxon-name-part><tp:taxon-name-part taxon-name-part-type="species" reg="villosulum">villosulum</tp:taxon-name-part></tp:taxon-name></italic> Gyllenhal pupa habitus <bold>A</bold> ventral view <bold>B</bold> dorsal view <bold>C</bold> lateral view. Abbreviations: a–pr – abdominal protuberances, p–pr – pronotal protuberances, ur – urogomphi; setae: <italic>as</italic> – apical, <italic>d</italic> – dorsal, <italic>ds</italic> – discal, <italic>fes</italic> – femoral, <italic>l</italic>, <italic>ls</italic> – lateral, <italic>os</italic> – orbital, <italic>pls</italic> – posterolateral, <italic>rs</italic> – rostral, <italic>v</italic> – ventral.</p></caption><graphic xmlns:xlink="http://www.w3.org/1999/xlink" xlink:href="zookeys-1090-045-g025.jpg" position="float" orientation="portrait" xlink:type="simple" id="oo_662257.jpg"><uri content-type="original_file" xlink:type="simple">https://binary.pensoft.net/fig/662257</uri></graphic></fig><p><bold><italic>Chaetotaxy</italic>.</bold> Sparse, setae short to medium, transparent. Head with one medium <italic>os</italic>. Rostrum with one <italic>rs</italic> (Fig. <xref ref-type="fig" rid="F25">25A</xref>). Pronotum with one elongate <italic>as</italic>, one <italic>ls</italic>, and four <italic>pls</italic> all almost equal in length. Dorsal parts of meso- and metathorax with two setae of various length, placed medially. Apices of femora with one medium-sized <italic>fes</italic> (Fig. <xref ref-type="fig" rid="F25">25A–C</xref>). Abdominal segments I–VIII with two medium-sized setae (one placed medially, the other laterally). Each lateral part of abdominal segments I–VIII with one medium-sized seta. Ventral parts of abdominal segments I–VIII with two medium-sized setae. Abdominal segment IX with two minute setae ventrally (Fig. <xref ref-type="fig" rid="F25">25A–C</xref>).</p></tp:treatment-sec><tp:treatment-sec sec-type="notes" id="SECID0EI5BI"><title>Biological notes.</title><p>The host plants of this species are several <italic><tp:taxon-name><tp:taxon-name-part taxon-name-part-type="genus" reg="Veronica">Veronica</tp:taxon-name-part></tp:taxon-name></italic> species: <italic><tp:taxon-name><tp:taxon-name-part taxon-name-part-type="genus" reg="Veronica">V.</tp:taxon-name-part><tp:taxon-name-part taxon-name-part-type="species" reg="anagallis-aquatica">anagallis-aquatica</tp:taxon-name-part></tp:taxon-name></italic> L., <italic><tp:taxon-name><tp:taxon-name-part taxon-name-part-type="genus" reg="Veronica">V.</tp:taxon-name-part><tp:taxon-name-part taxon-name-part-type="species" reg="anagalloides">anagalloides</tp:taxon-name-part></tp:taxon-name></italic> Guss., <italic><tp:taxon-name><tp:taxon-name-part taxon-name-part-type="genus" reg="Veronica">V.</tp:taxon-name-part><tp:taxon-name-part taxon-name-part-type="species" reg="beccabunga">beccabunga</tp:taxon-name-part></tp:taxon-name></italic> L., <italic><tp:taxon-name><tp:taxon-name-part taxon-name-part-type="genus" reg="Veronica">V.</tp:taxon-name-part><tp:taxon-name-part taxon-name-part-type="species" reg="catenata">catenata</tp:taxon-name-part></tp:taxon-name></italic> Pennell, <italic><tp:taxon-name><tp:taxon-name-part taxon-name-part-type="genus" reg="Veronica">V.</tp:taxon-name-part><tp:taxon-name-part taxon-name-part-type="species" reg="scutellata">scutellata</tp:taxon-name-part></tp:taxon-name></italic> L. (<xref ref-type="bibr" rid="B23">Kleine 1910</xref>; <xref ref-type="bibr" rid="B47">Urban 1930</xref>; <xref ref-type="bibr" rid="B21">Hustache 1931</xref>; <xref ref-type="bibr" rid="B20">Hoffmann 1958</xref>; <xref ref-type="bibr" rid="B43">Sprick 1997</xref>). The adults appear on the host plants in May. The females oviposit during June in the ovarial tissue, inducing a bulbous gall in which the larva develops.</p></tp:treatment-sec><tp:treatment-sec sec-type="remarks" id="SECID0EABCI"><title>Remarks and comparative notes.</title><p>This species is common in the whole of Europe and Anatolia. The adult is closely related to <italic><tp:taxon-name><tp:taxon-name-part taxon-name-part-type="genus" reg="Gymnetron">G.</tp:taxon-name-part><tp:taxon-name-part taxon-name-part-type="species" reg="miyoshii">miyoshii</tp:taxon-name-part></tp:taxon-name></italic>, a vicariant species living in eastern Asia (<xref ref-type="bibr" rid="B7">Caldara 2008a</xref>; <xref ref-type="bibr" rid="B2">Alonso-Zarazaga et al. 2017</xref>). The immature stages confirm this relationship, as they share the postdorsal segment on the abdominal segments with one <italic>pds</italic> and the dorsal epicranium without <italic>des<sub>4</sub></italic>.</p></tp:treatment-sec><ref-list><ref id="B23"><mixed-citation xmlns:xlink="http://www.w3.org/1999/xlink" xlink:type="simple"><person-group><name name-style="western"><surname>Kleine</surname><given-names>P</given-names></name></person-group> (<year>1910</year>) <article-title>Die Lariiden und Rhynchophoren und ihre Nahrungspflanzen.</article-title><source>Entomologische Blätter</source><volume>6</volume>: <fpage>275</fpage>–<lpage>294</lpage>.</mixed-citation></ref><ref id="B47"><mixed-citation xmlns:xlink="http://www.w3.org/1999/xlink" xlink:type="simple"><person-group><name name-style="western"><surname>Urban</surname><given-names>C</given-names></name></person-group> (<year>1930</year>) <article-title>Beiträge zur Naturgeschichte einiger Rüsselkäfer III.</article-title><source>Entomologische Blätter</source><volume>26</volume>: <fpage>97</fpage>–<lpage>104</lpage>.</mixed-citation></ref><ref id="B21"><mixed-citation xmlns:xlink="http://www.w3.org/1999/xlink" xlink:type="simple"><person-group><name name-style="western"><surname>Hustache</surname><given-names>A</given-names></name></person-group> (<year>1931</year>) <article-title><tp:taxon-name><tp:taxon-name-part taxon-name-part-type="family">Curculionidae</tp:taxon-name-part></tp:taxon-name> Gallo-Rhénans. <tp:taxon-name><tp:taxon-name-part taxon-name-part-type="tribe">Mecinini</tp:taxon-name-part></tp:taxon-name>.</article-title><source>Annales de la Société Entomologique de France</source><volume>100</volume>: <fpage>399</fpage>–<lpage>435</lpage>.</mixed-citation></ref><ref id="B20"><mixed-citation xmlns:xlink="http://www.w3.org/1999/xlink" xlink:type="simple"><person-group><name name-style="western"><surname>Hoffmann</surname><given-names>A</given-names></name></person-group> (<year>1958</year>) <article-title>Coléoptères Curculionides (Troisième partie).</article-title><source>Faune de France</source><volume>62</volume>: <fpage>1209</fpage>–<lpage>1839</lpage>. [Le Chevalier, Paris]</mixed-citation></ref><ref id="B43"><mixed-citation xmlns:xlink="http://www.w3.org/1999/xlink" xlink:type="simple"><person-group><name name-style="western"><surname>Sprick</surname><given-names>P</given-names></name></person-group> (<year>1997</year>) <article-title>Beiträge zur Ökologie phytophager Käfer (Col. <tp:taxon-name><tp:taxon-name-part taxon-name-part-type="family">Chrysomelidae</tp:taxon-name-part></tp:taxon-name>, <tp:taxon-name><tp:taxon-name-part taxon-name-part-type="superfamily">Curculionoidea</tp:taxon-name-part></tp:taxon-name>). II. Plausibilitätsprüfungen von Wirtspflanzenangaben bei phytophagen Käfern unter besonderer Berücksichtigung sekündärer Pflanzeninhaltsstoffe.</article-title><source>Mitteilungen der Arbeitsgemeinschaft Rheinischer Koleopterologen</source><volume>7</volume>(<issue>2</issue>): <fpage>73</fpage>–<lpage>104</lpage>.</mixed-citation></ref><ref id="B7"><mixed-citation xmlns:xlink="http://www.w3.org/1999/xlink" xlink:type="simple"><person-group><name name-style="western"><surname>Caldara</surname><given-names>R</given-names></name></person-group> (<year>2008a</year>) <article-title>Revisione delle specie paleartiche del genere <italic><tp:taxon-name><tp:taxon-name-part taxon-name-part-type="genus">Gymnetron</tp:taxon-name-part></tp:taxon-name></italic> (<tp:taxon-name><tp:taxon-name-part taxon-name-part-type="class">Insecta</tp:taxon-name-part></tp:taxon-name>, <tp:taxon-name><tp:taxon-name-part taxon-name-part-type="order">Coleoptera</tp:taxon-name-part></tp:taxon-name>: <tp:taxon-name><tp:taxon-name-part taxon-name-part-type="family">Curculionidae</tp:taxon-name-part></tp:taxon-name>).</article-title><source>Aldrovandia</source><volume>4</volume>: <fpage>27</fpage>–<lpage>104</lpage>.</mixed-citation></ref><ref id="B2"><mixed-citation xmlns:xlink="http://www.w3.org/1999/xlink" xlink:type="simple"><person-group><name name-style="western"><surname>Alonso-Zarazaga</surname><given-names>MA</given-names></name><name name-style="western"><surname>Barrios</surname><given-names>H</given-names></name><name name-style="western"><surname>Borovec</surname><given-names>R</given-names></name><name name-style="western"><surname>Bouchard</surname><given-names>P</given-names></name><name name-style="western"><surname>Caldara</surname><given-names>R</given-names></name><name name-style="western"><surname>Colonnelli</surname><given-names>E</given-names></name><name name-style="western"><surname>Gültekin</surname><given-names>L</given-names></name><name name-style="western"><surname>Hlaváč</surname><given-names>P</given-names></name><name name-style="western"><surname>Korotyaev</surname><given-names>B</given-names></name><name name-style="western"><surname>Lyal</surname><given-names>CHC</given-names></name><name name-style="western"><surname>Machado</surname><given-names>A</given-names></name><name name-style="western"><surname>Meregalli</surname><given-names>M</given-names></name><name name-style="western"><surname>Pierotti</surname><given-names>H</given-names></name><name name-style="western"><surname>Ren</surname><given-names>L</given-names></name><name name-style="western"><surname>Sánchez-Ruiz</surname><given-names>M</given-names></name><name name-style="western"><surname>Sforzi</surname><given-names>A</given-names></name><name name-style="western"><surname>Silfverberg</surname><given-names>H</given-names></name><name name-style="western"><surname>Skuhrovec</surname><given-names>J</given-names></name><name name-style="western"><surname>Trýzna</surname><given-names>M</given-names></name><name name-style="western"><surname>Velázquez de Castro</surname><given-names>AJ</given-names></name><name name-style="western"><surname>Yunakov</surname><given-names>NN</given-names></name></person-group> (<year>2017</year>) <source>Cooperative Catalogue of Palaearctic <tp:taxon-name><tp:taxon-name-part taxon-name-part-type="order">Coleoptera</tp:taxon-name-part></tp:taxon-name><tp:taxon-name><tp:taxon-name-part taxon-name-part-type="superfamily">Curculionoidea</tp:taxon-name-part></tp:taxon-name>.</source><publisher-name>Sociedad Entomológica Aragonesa SEA</publisher-name>, <publisher-loc>Monografias electrónicas 8</publisher-loc>, <size units="page">729 pp</size>. <ext-link xlink:type="simple" ext-link-type="uri" xlink:href="http://www.sea-entomologia.org">www.sea-entomologia.org</ext-link> [accessed on 13 November 2020]</mixed-citation></ref></ref-list></tp:taxon-treatment>
